# Supplementary material for: Dimethyl 2,2′-di­nitro­biphenyl-4,4′-di­carboxyl­ate
Source: Acta Crystallogr Sect E Struct Rep Online. 2014 Feb 15;70(Pt 3):o305. doi: 10.1107/S1600536814003067 (PMC3998396; doi:10.1107/S1600536814003067)
Supplement: Supplementary file 1 [file e-70-0o305-sup1.cif]

##############################################################################
#                                                                            #
# This CIF contains the data in a paper accepted for publication in          #
# Acta Crystallographica Section E. It conforms to the requirements of       #
# Notes for Authors for Acta Crystallographica Section E, and has been       #
# peer reviewed under the auspices of the IUCr Commission on Journals.       #
#                                                                            #
# Full details of the Crystallographic Information File format               #
# are given in the paper "The Crystallographic Information File (CIF):       #
# a New Standard Archive File for Crystallography" by S. R. Hall, F. H.      #
# Allen and I. D. Brown [Acta Cryst. (1991), A47, 655-685].                  #
#                                                                            #
# The current version of the core CIF dictionary is obtainable from          #
# ftp://ftp.iucr.org/pub/cif_core.dic.                                       #
#                                                                            #
# Software is freely available for graphical display of the structure(s)     #
# in this CIF. For information consult the CIF software page                 #
# http://www.iucr.org/resources/cif/software.                                #
#                                                                            #
# This file may be used for bona fide research purposes within the           #
# scientific community so long as proper attribution is given to the journal # 
# article from which it was obtained.                                        #
#                                                                            #
##############################################################################
data_I
_database_code_depnum_ccdc_archive 'CCDC 986204'
_audit_creation_method     SHELXL-97
_chemical_name_systematic
;
Dimethyl 2,2'-dinitrobiphenyl-4,4'-dicarboxylate
;
_chemical_name_common     ?
_chemical_formula_moiety     'C16 H12 N2 O8'
_chemical_formula_sum     'C16 H12 N2 O8'
_chemical_formula_iupac     'C16 H12 N2 O8'
_chemical_formula_weight     360.28
_chemical_melting_point     ?
_symmetry_cell_setting     triclinic
_symmetry_space_group_name_H-M     'P -1'
_symmetry_space_group_name_Hall     '-P 1'
loop_
    _symmetry_equiv_pos_as_xyz
    'x, y, z'
    '-x, -y, -z'
_cell_length_a     8.0520(5)
_cell_length_b     10.4193(7)
_cell_length_c     10.5310(11)
_cell_angle_alpha     108.423(4)
_cell_angle_beta     95.142(4)
_cell_angle_gamma     111.617(3)
_cell_volume     757.71(11)
_cell_formula_units_Z     2
_cell_measurement_reflns_used     5153
_cell_measurement_theta_min     2.77
_cell_measurement_theta_max     25.40
_cell_measurement_temperature     90(2)
_exptl_crystal_description     BLOCK
_exptl_crystal_colour     yellow
_exptl_crystal_size_max     0.28
_exptl_crystal_size_mid     0.20
_exptl_crystal_size_min     0.15
_exptl_crystal_density_diffrn     1.579
_exptl_crystal_density_meas     ?
_exptl_crystal_density_method     'not measured'
_exptl_crystal_F_000     372
_exptl_absorpt_coefficient_mu     0.130
_exptl_absorpt_correction_type     multi-scan
_exptl_absorpt_process_details     '(SADABS; Bruker, 2005)'
_exptl_absorpt_correction_T_min     0.9646
_exptl_absorpt_correction_T_max     0.9808
_exptl_special_details     ?
_diffrn_ambient_temperature     90(2)
_diffrn_radiation_type     MoK\a
_diffrn_radiation_wavelength     0.71073
_diffrn_radiation_source     'fine-focus sealed tube'
_diffrn_radiation_monochromator     graphite
_diffrn_measurement_device_type     'Bruker APEXII CCD'
_diffrn_measurement_method     '\f and \w scans'
_diffrn_detector_area_resol_mean     ?
_diffrn_reflns_number     9906
_diffrn_reflns_av_R_equivalents     0.0262
_diffrn_reflns_av_sigmaI/netI     0.0260
_diffrn_reflns_theta_min     2.77
_diffrn_reflns_theta_max     25.42
_diffrn_reflns_theta_full     25.00
_diffrn_measured_fraction_theta_max     0.992
_diffrn_measured_fraction_theta_full     0.993
_diffrn_reflns_limit_h_min     -9
_diffrn_reflns_limit_h_max     9
_diffrn_reflns_limit_k_min     -12
_diffrn_reflns_limit_k_max     12
_diffrn_reflns_limit_l_min     -12
_diffrn_reflns_limit_l_max     12
_refine_special_details
;
Refinement of <i>F</i>^2^ against ALL reflections. The weighted <i>R</i>-factor
<i>wR</i> and goodness of fit <i>S</i> are based on <i>F</i>^2^, conventional
<i>R</i>-factors <i>R</i> are based on <i>F</i>, with <i>F</i> set to zero for
negative <i>F</i>^2^. The threshold expression of <i>F</i>^2^ >
\s(<i>F</i>^2^) is used only for calculating <i>R</i>-factors(gt) <i>etc</i>.
and is not relevant to the choice of reflections for refinement.
<i>R</i>-factors based on <i>F</i>^2^ are statistically about twice as large
as those based on <i>F</i>, and <i>R</i>- factors based on ALL data will be
even larger.
;
_reflns_number_total     2787
_reflns_number_gt     2297
_reflns_threshold_expression     I>2sigma(I)
_refine_ls_structure_factor_coef     Fsqd
_refine_ls_matrix_type     full
_refine_ls_R_factor_all     0.0442
_refine_ls_R_factor_gt     0.0343
_refine_ls_wR_factor_gt     0.0890
_refine_ls_wR_factor_ref     0.0956
_refine_ls_goodness_of_fit_ref     1.017
_refine_ls_restrained_S_all     1.017
_refine_ls_number_reflns     2787
_refine_ls_number_parameters     237
_refine_ls_number_restraints     0
_refine_ls_hydrogen_treatment     constr
_refine_ls_weighting_scheme     calc
_refine_ls_weighting_details
         'calc w=1/[\s^2^(Fo^2^)+(0.0515P)^2^+0.2340P] where P=(Fo^2^+2Fc^2^)/3'
_atom_sites_solution_hydrogens     geom
_atom_sites_solution_primary     direct
_atom_sites_solution_secondary     difmap
_refine_ls_shift/su_max     0.001
_refine_ls_shift/su_mean     0.000
_refine_diff_density_max     0.207
_refine_diff_density_min     -0.203
_refine_ls_extinction_method     none
_refine_ls_extinction_coef     ?
loop_
    _atom_type_symbol
    _atom_type_description
    _atom_type_scat_dispersion_real
    _atom_type_scat_dispersion_imag
    _atom_type_scat_source
    'C' 'C' 0.0033 0.0016
                         'International Tables Vol C Tables 4.2.6.8 and 6.1.1.4'
    'H' 'H' 0.0000 0.0000
                         'International Tables Vol C Tables 4.2.6.8 and 6.1.1.4'
    'N' 'N' 0.0061 0.0033
                         'International Tables Vol C Tables 4.2.6.8 and 6.1.1.4'
    'O' 'O' 0.0106 0.0060
                         'International Tables Vol C Tables 4.2.6.8 and 6.1.1.4'
_computing_data_collection     'APEX2 (Bruker, 2005)'
_computing_cell_refinement     'SAINT (Bruker, 2005)'
_computing_data_reduction     'SAINT (Bruker, 2005)'
_computing_structure_solution     'SHELXS97 (Sheldrick, 2008)'
_computing_structure_refinement     'SHELXL97 (Sheldrick, 2008)'
_computing_molecular_graphics     'SHELXTL (Sheldrick, 2008)'
_computing_publication_material     'SHELXTL (Sheldrick, 2008)'
loop_
    _atom_site_type_symbol
    _atom_site_label
    _atom_site_fract_x
    _atom_site_fract_y
    _atom_site_fract_z
    _atom_site_U_iso_or_equiv
    _atom_site_adp_type
    _atom_site_calc_flag
    _atom_site_refinement_flags
    _atom_site_occupancy
    _atom_site_symmetry_multiplicity
    _atom_site_disorder_assembly
    _atom_site_disorder_group
    O O1 0.28379(14) -0.04398(11) 0.86338(10) 0.0223(3) Uani d . 1 1 . .
    O O2 0.02811(15) -0.01405(13) 0.81152(11) 0.0283(3) Uani d . 1 1 . .
    O O3 0.80395(15) 0.15657(14) 0.70622(13) 0.0350(3) Uani d . 1 1 . .
    O O4 0.80373(15) 0.23016(13) 0.53753(11) 0.0283(3) Uani d . 1 1 . .
    O O5 0.72326(16) 0.49239(12) 0.69694(11) 0.0327(3) Uani d . 1 1 . .
    O O6 0.93059(15) 0.61445(13) 0.61157(11) 0.0323(3) Uani d . 1 1 . .
    O O7 0.80462(15) 0.55730(12) 0.14341(11) 0.0292(3) Uani d . 1 1 . .
    O O8 0.56913(17) 0.35679(13) -0.01199(11) 0.0355(3) Uani d . 1 1 . .
    N N1 0.72907(16) 0.18850(13) 0.62186(13) 0.0196(3) Uani d . 1 1 . .
    N N2 0.78359(17) 0.51402(14) 0.59936(12) 0.0206(3) Uani d . 1 1 . .
    C C1 0.1936(2) -0.12748(18) 0.94307(16) 0.0253(4) Uani d . 1 1 . .
    H H1A 0.2829 -0.1467 0.9949 0.038 Uiso calc R 1 1 . .
    H H1B 0.0943 -0.2224 0.8810 0.038 Uiso calc R 1 1 . .
    H H1C 0.1427 -0.0698 1.0072 0.038 Uiso calc R 1 1 . .
    C C2 0.1814(2) 0.00368(16) 0.79992(15) 0.0199(3) Uani d . 1 1 . .
    C C3 0.2780(2) 0.07985(15) 0.71294(14) 0.0181(3) Uani d . 1 1 . .
    C C4 0.4574(2) 0.10299(15) 0.70668(14) 0.0182(3) Uani d . 1 1 . .
    H H4A 0.5234 0.0717 0.7606 0.022 Uiso calc R 1 1 . .
    C C5 0.53980(19) 0.17125(15) 0.62247(15) 0.0179(3) Uani d . 1 1 . .
    C C6 0.4489(2) 0.21904(15) 0.53960(15) 0.0181(3) Uani d . 1 1 . .
    C C7 0.2683(2) 0.19281(16) 0.54750(15) 0.0199(3) Uani d . 1 1 . .
    H H7A 0.2004 0.2214 0.4919 0.024 Uiso calc R 1 1 . .
    C C8 0.1845(2) 0.12668(16) 0.63336(15) 0.0201(3) Uani d . 1 1 . .
    H H8A 0.0622 0.1132 0.6379 0.024 Uiso calc R 1 1 . .
    C C9 0.5175(2) 0.28358(16) 0.43647(15) 0.0186(3) Uani d . 1 1 . .
    C C10 0.6699(2) 0.41620(16) 0.45972(15) 0.0187(3) Uani d . 1 1 . .
    C C11 0.7209(2) 0.46404(16) 0.35496(15) 0.0196(3) Uani d . 1 1 . .
    H H11A 0.8284 0.5524 0.3740 0.024 Uiso calc R 1 1 . .
    C C12 0.6138(2) 0.38191(16) 0.22211(15) 0.0208(3) Uani d . 1 1 . .
    C C13 0.4585(2) 0.25263(17) 0.19660(16) 0.0232(3) Uani d . 1 1 . .
    H H13A 0.3833 0.1967 0.1060 0.028 Uiso calc R 1 1 . .
    C C14 0.4123(2) 0.20443(16) 0.30184(15) 0.0217(3) Uani d . 1 1 . .
    H H14A 0.3060 0.1149 0.2819 0.026 Uiso calc R 1 1 . .
    C C15 0.6575(2) 0.42811(17) 0.10439(16) 0.0239(4) Uani d . 1 1 . .
    C C16 0.8490(3) 0.6119(2) 0.03466(17) 0.0354(4) Uani d . 1 1 . .
    H H16A 0.9564 0.7083 0.0729 0.053 Uiso calc R 1 1 . .
    H H16B 0.7443 0.6240 -0.0062 0.053 Uiso calc R 1 1 . .
    H H16C 0.8765 0.5404 -0.0362 0.053 Uiso calc R 1 1 . .
loop_
    _atom_site_aniso_label
    _atom_site_aniso_U_11
    _atom_site_aniso_U_22
    _atom_site_aniso_U_33
    _atom_site_aniso_U_12
    _atom_site_aniso_U_13
    _atom_site_aniso_U_23
    O1 0.0235(6) 0.0248(6) 0.0241(6) 0.0100(5) 0.0094(4) 0.0154(5)
    O2 0.0227(6) 0.0362(7) 0.0344(7) 0.0134(5) 0.0140(5) 0.0205(5)
    O3 0.0253(6) 0.0526(8) 0.0442(7) 0.0200(6) 0.0117(5) 0.0348(6)
    O4 0.0251(6) 0.0383(7) 0.0328(6) 0.0153(5) 0.0158(5) 0.0230(6)
    O5 0.0419(7) 0.0275(6) 0.0197(6) 0.0035(5) 0.0098(5) 0.0099(5)
    O6 0.0255(6) 0.0306(6) 0.0274(6) -0.0018(5) 0.0033(5) 0.0109(5)
    O7 0.0336(7) 0.0274(6) 0.0213(6) 0.0032(5) 0.0068(5) 0.0140(5)
    O8 0.0512(8) 0.0268(6) 0.0189(6) 0.0071(6) 0.0035(5) 0.0088(5)
    N1 0.0185(7) 0.0177(6) 0.0228(7) 0.0066(5) 0.0056(5) 0.0087(5)
    N2 0.0227(7) 0.0186(6) 0.0208(7) 0.0072(6) 0.0059(5) 0.0095(5)
    C1 0.0312(9) 0.0242(8) 0.0245(8) 0.0097(7) 0.0113(7) 0.0149(7)
    C2 0.0200(8) 0.0174(7) 0.0190(8) 0.0060(6) 0.0042(6) 0.0050(6)
    C3 0.0196(8) 0.0153(7) 0.0173(7) 0.0064(6) 0.0051(6) 0.0042(6)
    C4 0.0207(8) 0.0158(7) 0.0170(7) 0.0074(6) 0.0029(6) 0.0057(6)
    C5 0.0168(7) 0.0160(7) 0.0194(7) 0.0065(6) 0.0050(6) 0.0049(6)
    C6 0.0213(8) 0.0130(7) 0.0173(7) 0.0054(6) 0.0044(6) 0.0045(6)
    C7 0.0195(8) 0.0194(8) 0.0228(8) 0.0094(6) 0.0041(6) 0.0090(6)
    C8 0.0184(8) 0.0191(8) 0.0223(8) 0.0080(6) 0.0066(6) 0.0065(6)
    C9 0.0198(8) 0.0174(7) 0.0223(8) 0.0106(6) 0.0069(6) 0.0083(6)
    C10 0.0200(8) 0.0180(7) 0.0183(8) 0.0086(6) 0.0042(6) 0.0062(6)
    C11 0.0210(8) 0.0160(7) 0.0233(8) 0.0078(6) 0.0069(6) 0.0087(6)
    C12 0.0263(8) 0.0187(8) 0.0203(8) 0.0113(7) 0.0069(6) 0.0083(6)
    C13 0.0272(8) 0.0191(8) 0.0203(8) 0.0074(7) 0.0021(6) 0.0073(6)
    C14 0.0218(8) 0.0173(7) 0.0248(8) 0.0068(6) 0.0040(6) 0.0087(6)
    C15 0.0309(9) 0.0197(8) 0.0223(9) 0.0111(7) 0.0069(7) 0.0089(7)
    C16 0.0409(10) 0.0378(10) 0.0272(9) 0.0071(8) 0.0099(8) 0.0225(8)
_geom_special_details
;
All e.s.d.'s (except the e.s.d. in the dihedral angle between two l.s. planes)
are estimated using the full covariance matrix. The cell e.s.d.'s are taken
into account individually in the estimation of e.s.d.'s in distances, angles
and torsion angles; correlations between e.s.d.'s in cell parameters are only
used when they are defined by crystal symmetry. An approximate (isotropic)
treatment of cell e.s.d.'s is used for estimating e.s.d.'s involving l.s.
planes.
;
loop_
    _geom_bond_atom_site_label_1
    _geom_bond_atom_site_label_2
    _geom_bond_site_symmetry_2
    _geom_bond_distance
    _geom_bond_publ_flag
    O1 C2 . 1.3363(18) ?
    O1 C1 . 1.4469(17) ?
    O2 C2 . 1.2024(18) ?
    O3 N1 . 1.2256(16) ?
    O4 N1 . 1.2188(16) ?
    O5 N2 . 1.2239(16) ?
    O6 N2 . 1.2197(16) ?
    O7 C15 . 1.3315(19) ?
    O7 C16 . 1.4486(18) ?
    O8 C15 . 1.1995(19) ?
    N1 C5 . 1.4682(18) ?
    N2 C10 . 1.4708(19) ?
    C1 H1A . 0.9800 ?
    C1 H1B . 0.9800 ?
    C1 H1C . 0.9800 ?
    C2 C3 . 1.485(2) ?
    C3 C8 . 1.387(2) ?
    C3 C4 . 1.385(2) ?
    C4 C5 . 1.374(2) ?
    C4 H4A . 0.9500 ?
    C5 C6 . 1.405(2) ?
    C6 C7 . 1.393(2) ?
    C6 C9 . 1.494(2) ?
    C7 C8 . 1.381(2) ?
    C7 H7A . 0.9500 ?
    C8 H8A . 0.9500 ?
    C9 C14 . 1.392(2) ?
    C9 C10 . 1.399(2) ?
    C10 C11 . 1.383(2) ?
    C11 C12 . 1.384(2) ?
    C11 H11A . 0.9500 ?
    C12 C13 . 1.385(2) ?
    C12 C15 . 1.491(2) ?
    C13 C14 . 1.381(2) ?
    C13 H13A . 0.9500 ?
    C14 H14A . 0.9500 ?
    C16 H16A . 0.9800 ?
    C16 H16B . 0.9800 ?
    C16 H16C . 0.9800 ?
loop_
    _geom_angle_atom_site_label_1
    _geom_angle_atom_site_label_2
    _geom_angle_atom_site_label_3
    _geom_angle_site_symmetry_1
    _geom_angle_site_symmetry_3
    _geom_angle
    _geom_angle_publ_flag
    C2 O1 C1 . . 115.18(11) ?
    C15 O7 C16 . . 115.00(12) ?
    O4 N1 O3 . . 122.78(12) ?
    O4 N1 C5 . . 119.80(12) ?
    O3 N1 C5 . . 117.40(12) ?
    O6 N2 O5 . . 123.65(13) ?
    O6 N2 C10 . . 118.19(12) ?
    O5 N2 C10 . . 118.13(12) ?
    O1 C1 H1A . . 109.5 ?
    O1 C1 H1B . . 109.5 ?
    H1A C1 H1B . . 109.5 ?
    O1 C1 H1C . . 109.5 ?
    H1A C1 H1C . . 109.5 ?
    H1B C1 H1C . . 109.5 ?
    O2 C2 O1 . . 123.67(14) ?
    O2 C2 C3 . . 124.01(14) ?
    O1 C2 C3 . . 112.32(12) ?
    C8 C3 C4 . . 118.93(13) ?
    C8 C3 C2 . . 118.95(13) ?
    C4 C3 C2 . . 122.11(13) ?
    C5 C4 C3 . . 120.01(14) ?
    C5 C4 H4A . . 120.0 ?
    C3 C4 H4A . . 120.0 ?
    C4 C5 C6 . . 122.65(13) ?
    C4 C5 N1 . . 115.70(13) ?
    C6 C5 N1 . . 121.64(13) ?
    C7 C6 C5 . . 115.81(13) ?
    C7 C6 C9 . . 116.20(13) ?
    C5 C6 C9 . . 127.81(13) ?
    C8 C7 C6 . . 122.27(14) ?
    C8 C7 H7A . . 118.9 ?
    C6 C7 H7A . . 118.9 ?
    C3 C8 C7 . . 120.31(14) ?
    C3 C8 H8A . . 119.8 ?
    C7 C8 H8A . . 119.8 ?
    C14 C9 C10 . . 116.34(13) ?
    C14 C9 C6 . . 115.67(13) ?
    C10 C9 C6 . . 127.94(13) ?
    C11 C10 C9 . . 122.64(13) ?
    C11 C10 N2 . . 116.29(13) ?
    C9 C10 N2 . . 121.07(13) ?
    C12 C11 C10 . . 119.37(14) ?
    C12 C11 H11A . . 120.3 ?
    C10 C11 H11A . . 120.3 ?
    C11 C12 C13 . . 119.30(14) ?
    C11 C12 C15 . . 122.49(14) ?
    C13 C12 C15 . . 118.20(14) ?
    C14 C13 C12 . . 120.55(14) ?
    C14 C13 H13A . . 119.7 ?
    C12 C13 H13A . . 119.7 ?
    C13 C14 C9 . . 121.72(14) ?
    C13 C14 H14A . . 119.1 ?
    C9 C14 H14A . . 119.1 ?
    O8 C15 O7 . . 124.10(14) ?
    O8 C15 C12 . . 123.56(14) ?
    O7 C15 C12 . . 112.33(13) ?
    O7 C16 H16A . . 109.5 ?
    O7 C16 H16B . . 109.5 ?
    H16A C16 H16B . . 109.5 ?
    O7 C16 H16C . . 109.5 ?
    H16A C16 H16C . . 109.5 ?
    H16B C16 H16C . . 109.5 ?
loop_
    _geom_torsion_atom_site_label_1
    _geom_torsion_atom_site_label_2
    _geom_torsion_atom_site_label_3
    _geom_torsion_atom_site_label_4
    _geom_torsion_site_symmetry_1
    _geom_torsion_site_symmetry_2
    _geom_torsion_site_symmetry_3
    _geom_torsion_site_symmetry_4
    _geom_torsion
    _geom_torsion_publ_flag
    C1 O1 C2 O2 . . . . 3.3(2) ?
    C1 O1 C2 C3 . . . . -176.29(11) ?
    O2 C2 C3 C8 . . . . -3.9(2) ?
    O1 C2 C3 C8 . . . . 175.74(12) ?
    O2 C2 C3 C4 . . . . 177.44(14) ?
    O1 C2 C3 C4 . . . . -2.96(19) ?
    C8 C3 C4 C5 . . . . -0.1(2) ?
    C2 C3 C4 C5 . . . . 178.64(13) ?
    C3 C4 C5 C6 . . . . -0.5(2) ?
    C3 C4 C5 N1 . . . . -179.15(12) ?
    O4 N1 C5 C4 . . . . 170.63(13) ?
    O3 N1 C5 C4 . . . . -7.86(19) ?
    O4 N1 C5 C6 . . . . -8.1(2) ?
    O3 N1 C5 C6 . . . . 173.45(13) ?
    C4 C5 C6 C7 . . . . -0.1(2) ?
    N1 C5 C6 C7 . . . . 178.50(12) ?
    C4 C5 C6 C9 . . . . -174.94(13) ?
    N1 C5 C6 C9 . . . . 3.7(2) ?
    C5 C6 C7 C8 . . . . 1.2(2) ?
    C9 C6 C7 C8 . . . . 176.70(13) ?
    C4 C3 C8 C7 . . . . 1.2(2) ?
    C2 C3 C8 C7 . . . . -177.57(13) ?
    C6 C7 C8 C3 . . . . -1.8(2) ?
    C7 C6 C9 C14 . . . . -54.82(18) ?
    C5 C6 C9 C14 . . . . 120.00(16) ?
    C7 C6 C9 C10 . . . . 122.53(16) ?
    C5 C6 C9 C10 . . . . -62.6(2) ?
    C14 C9 C10 C11 . . . . -3.2(2) ?
    C6 C9 C10 C11 . . . . 179.48(14) ?
    C14 C9 C10 N2 . . . . 175.83(13) ?
    C6 C9 C10 N2 . . . . -1.5(2) ?
    O6 N2 C10 C11 . . . . -12.78(19) ?
    O5 N2 C10 C11 . . . . 165.42(13) ?
    O6 N2 C10 C9 . . . . 168.14(13) ?
    O5 N2 C10 C9 . . . . -13.7(2) ?
    C9 C10 C11 C12 . . . . 2.8(2) ?
    N2 C10 C11 C12 . . . . -176.24(13) ?
    C10 C11 C12 C13 . . . . -0.6(2) ?
    C10 C11 C12 C15 . . . . 178.61(13) ?
    C11 C12 C13 C14 . . . . -1.1(2) ?
    C15 C12 C13 C14 . . . . 179.67(13) ?
    C12 C13 C14 C9 . . . . 0.6(2) ?
    C10 C9 C14 C13 . . . . 1.4(2) ?
    C6 C9 C14 C13 . . . . 179.09(13) ?
    C16 O7 C15 O8 . . . . 2.6(2) ?
    C16 O7 C15 C12 . . . . -177.15(13) ?
    C11 C12 C15 O8 . . . . 178.12(15) ?
    C13 C12 C15 O8 . . . . -2.7(2) ?
    C11 C12 C15 O7 . . . . -2.1(2) ?
    C13 C12 C15 O7 . . . . 177.07(13) ?
loop_
    _geom_hbond_atom_site_label_D
    _geom_hbond_atom_site_label_H
    _geom_hbond_atom_site_label_A
    _geom_hbond_site_symmetry_A
    _geom_hbond_distance_DH
    _geom_hbond_distance_HA
    _geom_hbond_distance_DA
    _geom_hbond_angle_DHA
    C16 H16A O3 2_766 0.98 2.50 3.253(2) 133.6
    C1 H1C O2 2_557 0.98 2.57 3.5214(19) 164.0
    C14 H14A O2 2_556 0.95 2.47 3.2399(19) 138.2
    C8 H8A O3 1_455 0.95 2.41 3.3239(19) 161.7
_iucr_refine_instructions_details
;
TITL umd21a in P-1
CELL 0.71073   8.0520  10.4193  10.5310 108.423  95.142 111.617
ZERR    2.00   0.0005   0.0007   0.0011   0.004   0.004   0.003
LATT   1
SFAC  C    H    N    O
UNIT  32   24   4    16
MERG   2
FMAP   2
PLAN   5
SIZE 0.15 0.20 0.28
REM YELLOW COLOR
ACTA 50
BOND $H
conf
omit   0   0   1
omit     0  -1   1
omit     0   1   0
eqiv $1 -x, -y, 2-z
eqiv $2 x-1, y, z
eqiv $3 -x, -y, 1-z
eqiv $4 2-x, 1-y, 1-z
htab c16 o3_$4
htab c1 o2_$1
htab c14 o2_$3
htab c8 o3_$2
L.S.   6
TEMP     -183
WGHT    0.051500    0.234000
FVAR       0.24636
O1    4    0.283795   -0.043978    0.863383    11.00000    0.02353    0.02479 =
         0.02412    0.01542    0.00942    0.01000
O2    4    0.028112   -0.014045    0.811525    11.00000    0.02274    0.03616 =
         0.03441    0.02048    0.01404    0.01339
O3    4    0.803948    0.156575    0.706220    11.00000    0.02532    0.05260 =
         0.04424    0.03476    0.01165    0.01995
O4    4    0.803732    0.230160    0.537531    11.00000    0.02509    0.03833 =
         0.03282    0.02298    0.01577    0.01527
O5    4    0.723256    0.492391    0.696937    11.00000    0.04194    0.02749 =
         0.01970    0.00993    0.00980    0.00349
O6    4    0.930589    0.614448    0.611573    11.00000    0.02547    0.03057 =
         0.02738    0.01092    0.00331   -0.00177
O7    4    0.804623    0.557305    0.143407    11.00000    0.03364    0.02737 =
         0.02128    0.01397    0.00680    0.00317
O8    4    0.569132    0.356790   -0.011988    11.00000    0.05118    0.02683 =
         0.01886    0.00884    0.00347    0.00706
N1    3    0.729067    0.188501    0.621859    11.00000    0.01847    0.01770 =
         0.02282    0.00874    0.00565    0.00656
N2    3    0.783585    0.514023    0.599362    11.00000    0.02275    0.01862 =
         0.02084    0.00949    0.00591    0.00723
C1    1    0.193640   -0.127483    0.943072    11.00000    0.03116    0.02417 =
         0.02449    0.01492    0.01131    0.00974
AFIX 137
H1A   2    0.282914   -0.146743    0.994928    11.00000   -1.50000
H1B   2    0.094256   -0.222430    0.881029    11.00000   -1.50000
H1C   2    0.142689   -0.069832    1.007233    11.00000   -1.50000
AFIX   0
C2    1    0.181397    0.003681    0.799920    11.00000    0.01997    0.01744 =
         0.01904    0.00505    0.00422    0.00599
C3    1    0.278026    0.079845    0.712940    11.00000    0.01958    0.01529 =
         0.01727    0.00420    0.00508    0.00639
C4    1    0.457375    0.102994    0.706677    11.00000    0.02068    0.01583 =
         0.01702    0.00573    0.00289    0.00736
AFIX  43
H4A   2    0.523426    0.071683    0.760596    11.00000   -1.20000
AFIX   0
C5    1    0.539803    0.171255    0.622472    11.00000    0.01684    0.01604 =
         0.01937    0.00490    0.00495    0.00654
C6    1    0.448909    0.219040    0.539602    11.00000    0.02135    0.01304 =
         0.01732    0.00450    0.00436    0.00539
C7    1    0.268329    0.192811    0.547502    11.00000    0.01949    0.01935 =
         0.02278    0.00897    0.00407    0.00945
AFIX  43
H7A   2    0.200441    0.221377    0.491931    11.00000   -1.20000
AFIX   0
C8    1    0.184500    0.126683    0.633363    11.00000    0.01841    0.01908 =
         0.02229    0.00645    0.00663    0.00802
AFIX  43
H8A   2    0.062215    0.113226    0.637924    11.00000   -1.20000
AFIX   0
C9    1    0.517497    0.283582    0.436470    11.00000    0.01982    0.01743 =
         0.02225    0.00830    0.00690    0.01056
C10   1    0.669907    0.416196    0.459716    11.00000    0.01996    0.01800 =
         0.01828    0.00618    0.00417    0.00860
C11   1    0.720882    0.464040    0.354962    11.00000    0.02098    0.01599 =
         0.02331    0.00866    0.00694    0.00780
AFIX  43
H11A  2    0.828380    0.552428    0.373974    11.00000   -1.20000
AFIX   0
C12   1    0.613772    0.381909    0.222107    11.00000    0.02632    0.01865 =
         0.02026    0.00829    0.00688    0.01127
C13   1    0.458529    0.252633    0.196599    11.00000    0.02723    0.01907 =
         0.02031    0.00731    0.00215    0.00741
AFIX  43
H13A  2    0.383257    0.196688    0.105963    11.00000   -1.20000
AFIX   0
C14   1    0.412305    0.204428    0.301841    11.00000    0.02184    0.01734 =
         0.02477    0.00866    0.00398    0.00685
AFIX  43
H14A  2    0.305959    0.114924    0.281860    11.00000   -1.20000
AFIX   0
C15   1    0.657458    0.428113    0.104386    11.00000    0.03095    0.01974 =
         0.02234    0.00891    0.00695    0.01110
C16   1    0.849037    0.611918    0.034662    11.00000    0.04090    0.03780 =
         0.02723    0.02251    0.00992    0.00706
AFIX 137
H16A  2    0.956445    0.708278    0.072863    11.00000   -1.50000
H16B  2    0.744252    0.624002   -0.006206    11.00000   -1.50000
H16C  2    0.876462    0.540419   -0.036237    11.00000   -1.50000
HKLF 4
REM  umd21a in P-1
REM R1 =  0.0343 for   2297 Fo > 4sig(Fo)  and  0.0442 for all   2787 data
REM    237 parameters refined using      0 restraints
END
;
data_New_Global_Publ_Block
_journal_date_recd_electronic     2014-02-03
_journal_date_accepted     2014-02-10
_journal_name_full     'Acta Crystallographica, Section E'
_journal_year     2014
_journal_volume     70
_journal_issue      3
_journal_page_first     o305
_journal_page_last     o305
_journal_paper_category     QO
_journal_paper_doi     10.1107/S1600536814003067
_journal_coeditor_code     FF2126
_publ_contact_author_name     'David Manke'
_publ_contact_author_address
;
285 Old Westport Road
North Dartmouth
MA 02719
USA
;
_publ_contact_author_email     dmanke@umassd.edu
_publ_contact_author_fax     (508)999-9167
_publ_contact_author_phone     (508)910-6554
_publ_section_title
;
Dimethyl 2,2'-dinitrobiphenyl-4,4'-dicarboxylate
;
loop_
    _publ_author_name
    _publ_author_footnote
    _publ_author_address
    'Lehane, Ryan L.' .
;
Department of Chemistry and Biochemistry
University of Massachusetts Dartmouth
285 Old Westport Road
North Dartmouth, MA 02747, USA
;
    'Golen, James A.' .
;
Department of Chemistry
University of California, San Diego
9500 Gilman Drive
La Jolla, CA 92093, USA
;
    'Rheingold, Arnold L.' .
;
Department of Chemistry
University of California, San Diego
9500 Gilman Drive
La Jolla, CA 92093, USA
;
    'Manke, David R.' .
;
Department of Chemistry and Biochemistry
University of Massachusetts Dartmouth
285 Old Westport Road
North Dartmouth, MA 02747, USA
;
