# Supplementary material for: Dimethyl 2,2′-di­nitro­biphenyl-4,4′-di­carboxyl­ate
Source: Acta Crystallogr Sect E Struct Rep Online. 2014 Feb 15;70(Pt 3):o305. doi: 10.1107/S1600536814003067 (PMC3998396; doi:10.1107/S1600536814003067)
Supplement: Supplementary file 2 [file e-70-0o305-Isup2.hkl]

# 
# h,k,l, Fc-squared, Fo-squared, sigma(Fo-squared) and status flag 
# 
data_I
_shelx_title ' umd21a in P-1' 
_shelx_refln_list_code          4 
_shelx_F_calc_maximum      124.44 
_exptl_crystal_F_000       372.00 
_reflns_d_resolution_high  0.8279 
 
loop_ 
 _symmetry_equiv_pos_as_xyz 
 'x, y, z' 
 '-x, -y, -z' 
 
_cell_length_a     8.0520 
_cell_length_b    10.4193 
_cell_length_c    10.5310 
_cell_angle_alpha 108.423 
_cell_angle_beta   95.142 
_cell_angle_gamma 111.617 
 
_shelx_F_squared_multiplier     1.000 
 
loop_ 
 _refln_index_h 
 _refln_index_k 
 _refln_index_l 
 _refln_F_squared_calc 
 _refln_F_squared_meas 
 _refln_F_squared_sigma 
 _refln_observed_status 
   1   0   0     1465.06     1333.14     49.54 o 
   2   0   0     3343.96     3062.41     33.37 o 
   3   0   0      951.28      916.19     12.94 o 
   4   0   0     1315.62     1363.70     16.99 o 
   5   0   0      111.04      112.31      2.52 o 
   6   0   0        0.36       -0.12      0.75 o 
   7   0   0       19.88       17.95      1.80 o 
   8   0   0      226.94      233.51      7.04 o 
  -9   1   0       11.09       10.33      2.13 o 
  -8   1   0        0.19        0.07      0.90 o 
  -7   1   0       38.72       31.56      2.57 o 
  -6   1   0        3.89        5.51      1.08 o 
  -5   1   0      135.43      139.75      2.69 o 
  -4   1   0      605.60      610.47      9.42 o 
  -3   1   0      100.29       86.82      2.02 o 
  -2   1   0      476.24      455.62      5.15 o 
  -1   1   0       61.58       40.60      1.17 o 
   1   1   0      750.19      714.68      7.31 o 
   2   1   0       16.84       15.65      0.70 o 
   3   1   0      652.80      634.09      7.80 o 
   4   1   0      147.85      175.06      2.53 o 
   5   1   0        5.47        6.63      0.80 o 
   6   1   0       82.27       84.77      3.04 o 
   7   1   0      115.18      109.75      3.84 o 
   8   1   0       33.99       30.98      3.46 o 
  -9   2   0        0.01        0.09      1.58 o 
  -8   2   0        4.86        4.28      1.18 o 
  -7   2   0        4.09        4.12      1.81 o 
  -6   2   0       15.58       17.52      1.75 o 
  -5   2   0       30.27       23.87      1.33 o 
  -4   2   0       96.50       85.60      1.49 o 
  -3   2   0     3235.26     3259.82     31.20 o 
  -2   2   0    15390.60    14706.70    132.82 o 
  -1   2   0     1659.49     1864.50     17.06 o 
   0   2   0      508.15      505.41      4.68 o 
   1   2   0     2205.63     2159.33     21.68 o 
   2   2   0      336.68      327.58      4.18 o 
   3   2   0      115.11      134.01      2.67 o 
   4   2   0        7.32        7.39      0.72 o 
   5   2   0        0.99        0.64      0.73 o 
   6   2   0      154.25      158.48      5.42 o 
   7   2   0        9.01       10.38      2.47 o 
  -9   3   0       23.65       19.17      2.61 o 
  -8   3   0        6.31        6.09      1.13 o 
  -7   3   0       21.23       24.26      1.97 o 
  -6   3   0      169.53      173.40      4.04 o 
  -5   3   0       31.88       23.91      0.82 o 
  -4   3   0     1128.14     1135.36     11.38 o 
  -3   3   0      148.17      149.04      2.31 o 
  -2   3   0    15485.21    15538.14    262.18 o 
  -1   3   0      226.27      226.94      2.90 o 
   0   3   0     1893.57     1867.79     18.05 o 
   1   3   0      131.02      152.01      1.73 o 
   2   3   0        6.82        1.95      0.39 o 
   3   3   0      486.48      502.83      6.91 o 
   4   3   0       31.03       30.47      1.68 o 
   5   3   0       15.91       14.74      1.80 o 
   6   3   0        0.06       -1.37      1.37 o 
   7   3   0       10.90       13.35      2.80 o 
  -9   4   0        1.53        2.31      2.31 o 
  -8   4   0        2.20        0.64      1.27 o 
  -7   4   0       90.84       87.75      2.97 o 
  -6   4   0        5.51        6.20      0.64 o 
  -5   4   0       83.53       87.46      1.59 o 
  -4   4   0     1795.62     1800.57     19.03 o 
  -3   4   0      134.78      152.10      2.23 o 
  -2   4   0      428.95      456.04      5.61 o 
  -1   4   0       73.75       76.59      1.44 o 
   0   4   0       15.42       13.88      0.57 o 
   1   4   0        9.56       11.83      0.58 o 
   2   4   0        0.74        0.25      0.34 o 
   3   4   0      106.95       96.66      2.16 o 
   4   4   0       73.30       73.10      2.39 o 
   5   4   0        6.23        3.69      0.98 o 
   6   4   0       10.19        8.33      1.43 o 
  -9   5   0        9.10        8.24      2.97 o 
  -8   5   0      101.00      101.14      6.18 o 
  -7   5   0       20.25       18.57      1.16 o 
  -6   5   0        3.29        1.53      0.63 o 
  -5   5   0      363.94      368.19      4.85 o 
  -4   5   0     2701.39     2745.37     30.89 o 
  -3   5   0      596.15      673.23     11.30 o 
  -2   5   0       18.00       20.54      1.68 o 
  -1   5   0       50.39       48.47      1.38 o 
   0   5   0      909.83      976.33     10.56 o 
   1   5   0       15.73       13.34      0.63 o 
   2   5   0       62.06       66.43      1.80 o 
   3   5   0        0.26        0.40      0.66 o 
   4   5   0      128.74      124.06      3.13 o 
   5   5   0        0.12       -0.16      1.98 o 
   6   5   0        3.80        3.95      2.47 o 
  -9   6   0        8.51        6.63      2.04 o 
  -8   6   0        0.64        1.61      0.84 o 
  -7   6   0        5.02        3.13      1.05 o 
  -6   6   0      202.94      196.24      4.31 o 
  -5   6   0      127.58      134.90      3.45 o 
  -4   6   0      462.17      478.17      7.23 o 
  -3   6   0       25.29       25.46      1.16 o 
  -2   6   0       68.36       70.81      2.11 o 
  -1   6   0        9.48       13.57      0.90 o 
   0   6   0       11.26        6.12      0.64 o 
   1   6   0      131.09      137.76      2.58 o 
   2   6   0       41.15       38.86      1.65 o 
   3   6   0       30.73       27.39      2.73 o 
   4   6   0        4.63        4.25      1.45 o 
   5   6   0       11.42       11.70      3.13 o 
  -9   7   0        6.23        7.25      3.30 o 
  -8   7   0       77.35       73.92      9.56 o 
  -7   7   0      552.48      548.25     14.33 o 
  -6   7   0     2240.46     2111.91     60.63 o 
  -5   7   0      168.13      174.69      5.01 o 
  -4   7   0      185.57      194.47      4.79 o 
  -3   7   0       82.46       98.52      2.21 o 
  -2   7   0       23.99       24.63      1.32 o 
  -1   7   0       11.57       10.77      1.04 o 
   0   7   0       34.61       37.00      1.62 o 
   1   7   0      302.97      292.38      6.30 o 
   2   7   0        2.00        2.42      0.90 o 
   3   7   0        3.95        1.42      1.27 o 
   4   7   0        0.62       -0.49      2.31 o 
  -9   8   0        5.38        6.99      1.46 o 
  -8   8   0        3.53        5.85      1.74 o 
  -7   8   0      272.56      271.53     12.52 o 
  -6   8   0       70.36       85.68      6.59 o 
  -5   8   0       85.32       87.01      4.54 o 
  -4   8   0        0.54        0.81      1.11 o 
  -3   8   0      264.40      284.59      6.63 o 
  -2   8   0      374.96      395.37      8.26 o 
  -1   8   0        1.89        1.59      0.90 o 
   0   8   0       74.57       70.10      2.88 o 
   1   8   0      230.33      218.72      8.76 o 
   2   8   0        4.31        2.47      2.47 o 
   3   8   0       50.73       42.23      3.54 o 
  -8   9   0      512.48      474.89     12.11 o 
  -7   9   0       39.25       26.36      4.61 o 
  -6   9   0       68.30       65.58      6.10 o 
  -5   9   0       15.10       17.16      3.30 o 
  -4   9   0        9.60        6.26      1.56 o 
  -3   9   0       16.10       17.64      2.25 o 
  -2   9   0       14.45       12.30      1.72 o 
  -1   9   0       14.58       12.91      2.18 o 
   0   9   0        0.00       -0.58      2.72 o 
   1   9   0       39.02       37.37      3.95 o 
   2   9   0        6.36        7.08      2.97 o 
  -8  10   0       19.37       11.04      3.95 o 
  -7  10   0        1.03        0.16      2.80 o 
  -6  10   0      109.70      114.84      8.24 o 
  -5  10   0       22.15       22.25      3.30 o 
  -4  10   0       99.63       79.78      5.74 o 
  -3  10   0       87.44       83.57      3.68 o 
  -2  10   0       23.79       22.28      2.61 o 
  -1  10   0        6.28        4.46      1.82 o 
   0  10   0       72.02       67.48      3.83 o 
   1  10   0        3.27        6.94      1.70 o 
  -7  11   0       96.38       94.08      8.24 o 
  -6  11   0        6.74       10.22      3.95 o 
  -5  11   0       30.51       22.24      6.51 o 
  -4  11   0        0.49        0.65      1.83 o 
  -3  11   0       14.52       18.69      2.73 o 
  -2  11   0       36.55       42.45      3.68 o 
  -1  11   0        0.18       -0.06      3.30 o 
   3 -12   1        7.02        5.77      2.30 o 
   4 -12   1        4.70        2.91      7.08 o 
   5 -12   1        1.29        0.99      3.30 o 
   0 -11   1       37.07       33.08      3.04 o 
   1 -11   1        8.52        4.62      3.71 o 
   2 -11   1        0.19        1.21      2.22 o 
   3 -11   1       18.24       15.83      3.05 o 
   4 -11   1        3.24        0.73      1.57 o 
   5 -11   1      156.59      156.41      6.87 o 
   6 -11   1        3.49        1.48      2.97 o 
   7 -11   1       59.72       58.49      6.76 o 
  -1 -10   1      104.08      103.54      7.83 o 
   0 -10   1      116.41      112.23      4.63 o 
   1 -10   1        0.06       -0.95      1.57 o 
   2 -10   1       13.04        8.97      2.47 o 
   3 -10   1      117.33      121.01      4.32 o 
   4 -10   1       38.84       41.57      2.91 o 
   5 -10   1       18.47       16.31      2.85 o 
   6 -10   1      165.87      180.58     10.38 o 
   7 -10   1       49.27       49.59      6.10 o 
   8 -10   1       21.72       21.61      2.96 o 
  -3  -9   1       14.21       12.36      3.46 o 
  -1  -9   1       40.01       39.59      2.49 o 
   0  -9   1      176.80      182.72      5.86 o 
   1  -9   1       43.83       38.92      8.90 o 
   2  -9   1       73.86       76.27      3.25 o 
   3  -9   1        1.42        1.06      1.20 o 
   4  -9   1      136.76      137.83      5.44 o 
   5  -9   1        7.86        7.15      2.47 o 
   6  -9   1       21.68       20.92      4.12 o 
   7  -9   1       58.79       55.03      5.93 o 
   8  -9   1        3.72        0.69      1.65 o 
  -4  -8   1      314.42      304.81     12.52 o 
  -3  -8   1       76.25       63.81      3.72 o 
  -2  -8   1       82.81       72.32      3.90 o 
  -1  -8   1       25.16       27.72      2.53 o 
   0  -8   1      125.01      127.65      4.34 o 
   1  -8   1      161.42      166.11      3.98 o 
   2  -8   1        1.64        1.84      0.96 o 
   3  -8   1      814.86      872.89     16.16 o 
   4  -8   1      161.75      185.57      5.11 o 
   5  -8   1      104.34      110.95      5.52 o 
   6  -8   1        2.54        1.74      1.69 o 
   7  -8   1      329.55      330.48      9.05 o 
   8  -8   1        8.66        8.88      3.21 o 
   9  -8   1        0.01       -0.40      1.16 o 
  -5  -7   1        1.05        0.99      2.31 o 
  -4  -7   1       82.30       77.77      5.44 o 
  -3  -7   1        0.31        0.42      1.08 o 
  -2  -7   1      259.28      238.86      5.09 o 
  -1  -7   1        3.82        6.27      0.87 o 
   0  -7   1       54.51       52.17      1.46 o 
   1  -7   1      561.53      595.38      8.77 o 
   2  -7   1       86.13       91.51      1.96 o 
   3  -7   1       95.16       98.24      1.98 o 
   4  -7   1       37.08       32.03      1.69 o 
   5  -7   1      114.15      113.36      3.45 o 
   6  -7   1       29.44       26.76      2.30 o 
   7  -7   1      149.42      136.52      5.03 o 
   8  -7   1       12.48       11.93      2.14 o 
   9  -7   1        3.86        2.14      2.97 o 
  -5  -6   1      366.55      366.10     13.18 o 
  -4  -6   1        9.44        7.91      1.06 o 
  -3  -6   1        3.29        2.21      0.78 o 
  -2  -6   1       18.42       15.25      1.67 o 
  -1  -6   1      483.28      508.39      5.65 o 
   0  -6   1      191.34      207.35      3.72 o 
   1  -6   1      351.32      393.46      5.50 o 
   2  -6   1     1884.04     2046.93     21.31 o 
   3  -6   1       34.12       36.21      1.30 o 
   4  -6   1      283.73      282.57      4.43 o 
   5  -6   1       36.50       37.34      1.90 o 
   6  -6   1      348.74      348.43      6.48 o 
   7  -6   1       10.17        6.83      1.25 o 
   8  -6   1       85.61       88.21      9.22 o 
   9  -6   1        4.33        6.76      2.97 o 
  -6  -5   1       10.26        8.90      2.31 o 
  -5  -5   1       34.94       39.81      3.38 o 
  -4  -5   1       86.62       75.56      5.77 o 
  -3  -5   1        0.01        0.07      0.91 o 
  -2  -5   1       30.46       30.13      0.99 o 
  -1  -5   1      357.23      395.91      4.19 o 
   0  -5   1      293.91      314.94      3.75 o 
   1  -5   1       71.18       81.19      1.46 o 
   2  -5   1       92.50      107.75      2.17 o 
   3  -5   1      120.82      130.20      2.30 o 
   4  -5   1       18.88       26.02      1.27 o 
   5  -5   1       97.23      104.54      2.04 o 
   6  -5   1      730.80      728.28      9.19 o 
   7  -5   1       41.16       42.49      1.67 o 
   8  -5   1        4.31        3.85      1.66 o 
   9  -5   1        8.64       14.32      2.37 o 
  -7  -4   1        6.67        4.94      1.98 o 
  -6  -4   1        3.06        3.75      1.55 o 
  -5  -4   1       26.05       26.95      2.25 o 
  -4  -4   1        7.21        9.44      1.73 o 
  -3  -4   1       39.40       45.42      1.33 o 
  -2  -4   1      154.53      180.76      2.75 o 
  -1  -4   1     2618.13     2843.77     29.02 o 
   0  -4   1      108.02      124.75      2.09 o 
   1  -4   1        9.61       11.98      0.62 o 
   2  -4   1      544.99      569.97      6.81 o 
   3  -4   1      411.83      369.63      4.66 o 
   4  -4   1      664.80      656.83      6.96 o 
   5  -4   1       34.66       36.83      1.18 o 
   6  -4   1      216.46      207.20      3.24 o 
   7  -4   1        0.05        1.33      1.15 o 
   8  -4   1       10.03       10.05      1.85 o 
   9  -4   1        0.00        0.82      2.31 o 
  -7  -3   1       59.02       56.35      3.79 o 
  -6  -3   1       21.15       21.68      1.80 o 
  -5  -3   1        0.57        1.36      0.79 o 
  -4  -3   1       81.49       85.79      2.06 o 
  -3  -3   1      787.93      823.13      8.99 o 
  -2  -3   1      214.72      202.23      2.65 o 
  -1  -3   1      399.33      414.91      4.98 o 
   0  -3   1     3161.50     3253.00     34.06 o 
   1  -3   1      541.29      549.31      5.81 o 
   2  -3   1     1987.16     1916.29     22.80 o 
   3  -3   1      245.03      264.46      2.69 o 
   4  -3   1      116.30      107.00      1.63 o 
   5  -3   1        1.31        0.70      0.43 o 
   6  -3   1      125.05      122.66      2.37 o 
   7  -3   1       55.54       51.69      2.27 o 
   8  -3   1       76.57       75.35      3.59 o 
   9  -3   1        1.48        1.15      2.31 o 
  -7  -2   1        0.06        1.52      2.06 o 
  -6  -2   1        2.51        2.43      1.05 o 
  -5  -2   1       29.00       28.68      1.37 o 
  -4  -2   1       54.51       59.00      1.24 o 
  -3  -2   1      938.84     1023.72     10.91 o 
  -2  -2   1      162.47      179.47      2.19 o 
  -1  -2   1       44.86       36.42      0.91 o 
   0  -2   1      100.22       89.95      1.20 o 
   1  -2   1      625.87      641.61      6.58 o 
   2  -2   1      394.03      364.45      3.86 o 
   3  -2   1      230.20      234.32      2.62 o 
   4  -2   1        6.47        5.12      0.44 o 
   5  -2   1      398.61      407.31      4.45 o 
   6  -2   1      113.83      112.19      2.60 o 
   7  -2   1      105.55      101.20      3.10 o 
   8  -2   1       12.04        8.73      2.64 o 
   9  -2   1        3.58        1.76      1.78 o 
  -8  -1   1        0.60       -0.16      1.48 o 
  -7  -1   1      155.22      147.24      4.75 o 
  -6  -1   1        2.34        4.44      1.12 o 
  -5  -1   1      344.90      368.83      4.90 o 
  -4  -1   1      106.96      113.65      1.72 o 
  -3  -1   1     3196.21     3285.93     31.25 o 
  -2  -1   1      104.46       98.78      1.21 o 
  -1  -1   1      153.02      139.70      1.47 o 
   1  -1   1      469.23      437.30      3.80 o 
   2  -1   1     2029.96     1920.11     15.69 o 
   3  -1   1      218.90      232.37      2.51 o 
   4  -1   1       36.12       29.69      0.97 o 
   5  -1   1        4.79        3.17      0.54 o 
   6  -1   1       65.21       63.35      1.92 o 
   7  -1   1       19.91       20.64      1.39 o 
   8  -1   1       13.17       14.61      2.25 o 
  -8   0   1       17.62       20.63      2.16 o 
  -7   0   1        5.04        3.69      1.34 o 
  -6   0   1       19.78       16.51      1.48 o 
  -5   0   1      323.09      345.62      4.63 o 
  -4   0   1      946.70     1013.30     10.88 o 
  -3   0   1      148.30      169.73      2.33 o 
  -2   0   1      176.15      174.23      1.87 o 
  -1   0   1       66.67       66.14      1.49 o 
   1   0   1     1584.29     1514.33     14.09 o 
   2   0   1      186.95      161.23      1.89 o 
   3   0   1        6.36        5.02      0.40 o 
   4   0   1      217.81      223.97      4.11 o 
   5   0   1        0.20        0.10      0.64 o 
   6   0   1       47.54       50.68      2.16 o 
   7   0   1      105.29      118.32      3.52 o 
   8   0   1       72.04       74.64      5.27 o 
  -9   1   1        1.73       -0.52      1.40 o 
  -8   1   1      172.76      178.08      8.24 o 
  -7   1   1        2.64        4.19      1.31 o 
  -6   1   1       58.41       48.20      2.13 o 
  -5   1   1      900.05      949.23     12.22 o 
  -4   1   1       47.18       54.54      1.42 o 
  -3   1   1       89.00       70.93      1.52 o 
  -2   1   1     2158.42     1984.34     23.40 o 
  -1   1   1      198.48      185.02      1.90 o 
   0   1   1      142.96      121.95      1.35 o 
   1   1   1     2331.89     2259.89     23.45 o 
   2   1   1      924.35      910.11      9.74 o 
   3   1   1       41.72       38.40      0.98 o 
   4   1   1     1041.78      992.04     14.47 o 
   5   1   1      225.53      234.32      5.42 o 
   6   1   1        0.73        1.29      0.89 o 
   7   1   1        0.51        0.13      1.22 o 
   8   1   1       14.91       17.46      3.13 o 
  -9   2   1       12.86       12.40      2.07 o 
  -8   2   1      220.00      199.02      6.37 o 
  -7   2   1      292.97      320.78     11.12 o 
  -6   2   1       50.73       48.50      2.56 o 
  -5   2   1       15.90       11.64      0.95 o 
  -4   2   1      772.75      833.02     13.99 o 
  -3   2   1        7.72        7.24      0.56 o 
  -2   2   1      210.80      183.33      2.20 o 
  -1   2   1     7281.95     7442.19     84.44 o 
   0   2   1     8041.25     8099.87     75.34 o 
   1   2   1     1280.85     1260.65     12.55 o 
   2   2   1       14.92       15.24      0.58 o 
   3   2   1      700.22      719.32      6.88 o 
   4   2   1        1.24        2.03      0.52 o 
   5   2   1        9.60        8.34      0.75 o 
   6   2   1        0.35       -0.42      0.73 o 
   7   2   1       85.75       88.64      5.77 o 
  -9   3   1        3.96        4.04      1.82 o 
  -8   3   1       79.51       68.75      2.19 o 
  -7   3   1       49.30       55.20      4.12 o 
  -6   3   1      231.70      239.07      9.06 o 
  -5   3   1       41.02       46.22      2.18 o 
  -4   3   1     1012.44     1052.18     11.21 o 
  -3   3   1      868.40      911.48      9.84 o 
  -2   3   1       59.89       51.10      1.12 o 
  -1   3   1     5747.16     5974.23     55.22 o 
   0   3   1     3409.71     3551.88     33.14 o 
   1   3   1      282.15      255.38      3.13 o 
   2   3   1       80.02       76.08      1.49 o 
   3   3   1      640.99      638.74      6.78 o 
   4   3   1       91.09       93.15      2.08 o 
   5   3   1      225.84      237.49      5.45 o 
   6   3   1        4.15        3.30      2.31 o 
   7   3   1      154.96      183.05      8.73 o 
  -9   4   1        8.55        8.18      2.10 o 
  -8   4   1       39.99       35.86      3.71 o 
  -7   4   1       90.85       85.11      2.76 o 
  -6   4   1       27.35       26.53      2.02 o 
  -5   4   1      231.41      225.49      3.49 o 
  -4   4   1      881.88      894.67      9.91 o 
  -3   4   1     1799.07     1845.02     18.87 o 
  -2   4   1       21.21       11.52      0.84 o 
  -1   4   1        8.38        9.72      0.69 o 
   0   4   1      773.53      772.83      7.83 o 
   1   4   1      167.35      171.08      2.62 o 
   2   4   1      891.98      839.22     12.02 o 
   3   4   1      181.21      178.88      3.16 o 
   4   4   1        7.60        9.65      1.06 o 
   5   4   1       36.92       36.46      2.60 o 
   6   4   1        0.55        1.98      2.14 o 
  -9   5   1      114.35      108.41      6.92 o 
  -8   5   1       17.60        9.72      1.78 o 
  -7   5   1        4.06        3.97      1.43 o 
  -6   5   1        1.63        0.86      0.57 o 
  -5   5   1      254.32      275.77      4.26 o 
  -4   5   1      869.60      859.67     10.55 o 
  -3   5   1       19.93       17.63      0.94 o 
  -2   5   1       23.25       22.52      1.04 o 
  -1   5   1      158.79      179.70      2.87 o 
   0   5   1      289.44      307.17      4.15 o 
   1   5   1        8.15        8.31      0.78 o 
   2   5   1        8.92        7.27      0.86 o 
   3   5   1       90.76       91.39      5.09 o 
   4   5   1        5.23        5.00      1.24 o 
   5   5   1        0.53       -1.98      1.98 o 
  -9   6   1        0.21       -1.98      1.98 o 
  -8   6   1       59.19       56.43      3.61 o 
  -7   6   1        0.07        0.11      0.66 o 
  -6   6   1      124.71      116.25      8.81 o 
  -5   6   1      422.64      421.17     11.72 o 
  -4   6   1       75.60       71.38      1.92 o 
  -3   6   1      533.00      525.27      6.76 o 
  -2   6   1       77.41       82.01      1.89 o 
  -1   6   1      170.95      173.53      3.14 o 
   0   6   1      206.05      214.43      3.70 o 
   1   6   1      203.31      215.03      4.57 o 
   2   6   1        5.14        6.11      1.11 o 
   3   6   1      179.14      174.68      7.25 o 
   4   6   1       25.49       28.69      4.45 o 
   5   6   1        2.42        1.65      2.47 o 
  -9   7   1        5.14       -0.49      2.80 o 
  -8   7   1       21.26       20.75      4.28 o 
  -7   7   1      157.91      141.85      5.35 o 
  -6   7   1      166.93      172.60      6.35 o 
  -5   7   1      231.37      232.08      6.08 o 
  -4   7   1       15.26       14.32      1.22 o 
  -3   7   1        0.03        0.58      0.69 o 
  -2   7   1      193.70      194.91      4.09 o 
  -1   7   1       37.83       40.77      1.79 o 
   0   7   1      140.54      149.68      3.70 o 
   1   7   1      189.61      190.74      4.90 o 
   2   7   1       13.93       15.22      1.51 o 
   3   7   1       33.84       28.95      2.42 o 
   4   7   1        1.13        1.65      2.80 o 
  -9   8   1        4.17        6.10      3.30 o 
  -8   8   1       78.57       66.79      3.50 o 
  -7   8   1       88.79       73.65      6.26 o 
  -6   8   1      298.49      292.62     12.85 o 
  -5   8   1      144.19      151.57      6.00 o 
  -4   8   1        8.06        8.50      2.28 o 
  -3   8   1       27.61       28.94      2.28 o 
  -2   8   1       63.08       66.92      3.06 o 
  -1   8   1        0.43        0.31      0.98 o 
   0   8   1        9.36        8.49      1.78 o 
   1   8   1       61.83       64.29      3.44 o 
   2   8   1       27.66       21.51      2.64 o 
   3   8   1        9.72        6.43      3.13 o 
  -8   9   1       27.14       19.33      2.56 o 
  -7   9   1      815.25      786.57     27.19 o 
  -6   9   1        7.11       -0.66      2.64 o 
  -5   9   1        0.05        0.47      1.69 o 
  -4   9   1        2.64        3.08      1.70 o 
  -3   9   1        3.32        2.72      1.37 o 
  -2   9   1       19.88       18.44      1.80 o 
  -1   9   1      105.37      103.10      5.85 o 
   0   9   1       12.98        6.68      3.54 o 
   1   9   1      161.64      155.86      6.92 o 
   2   9   1       55.89       57.42      7.33 o 
  -7  10   1      403.72      399.55     17.14 o 
  -6  10   1      111.42      104.95      7.91 o 
  -5  10   1       35.26       42.21      5.03 o 
  -4  10   1        2.31        2.66      2.09 o 
  -3  10   1      260.17      266.01      7.00 o 
  -2  10   1       20.87       18.24      2.61 o 
  -1  10   1       62.97       69.21     11.45 o 
   0  10   1      135.61      132.45      5.46 o 
  -6  11   1        1.18        2.47      3.30 o 
  -5  11   1        5.01        1.81      3.13 o 
  -4  11   1        0.44        1.83      2.22 o 
  -3  11   1        8.02        4.99      2.13 o 
  -2  11   1        1.21        1.35      1.90 o 
   2 -12   2       18.85       19.42      2.77 o 
   3 -12   2       18.05       19.94      2.97 o 
   4 -12   2        2.35        2.57      3.62 o 
   5 -12   2       10.05        4.61      3.62 o 
   6 -12   2        0.24        2.97      3.46 o 
   0 -11   2      108.34      107.57      4.36 o 
   1 -11   2       24.93       24.34      2.88 o 
   2 -11   2        1.25        2.85      1.85 o 
   3 -11   2       79.50       83.25      7.17 o 
   4 -11   2        3.48        2.67      1.94 o 
   5 -11   2       10.34        7.74      2.56 o 
   6 -11   2        6.55        3.46      3.13 o 
   7 -11   2       47.68       43.00      6.10 o 
  -2 -10   2        2.99        1.32      2.80 o 
  -1 -10   2      130.61      125.55      7.74 o 
   0 -10   2       22.39       27.30      3.21 o 
   1 -10   2        0.23        1.15      1.54 o 
   2 -10   2       22.69       21.29      2.56 o 
   3 -10   2        5.25        5.18      1.53 o 
   4 -10   2       55.12       50.66      3.06 o 
   5 -10   2       66.85       71.29      4.60 o 
   6 -10   2        2.38        0.40      2.80 o 
   7 -10   2      125.12      131.97      8.90 o 
   8 -10   2       10.75        9.95      4.78 o 
  -3  -9   2        1.41        0.82      2.31 o 
  -2  -9   2        2.67        1.78      1.57 o 
  -1  -9   2        0.08        2.22      1.51 o 
   0  -9   2        0.28        0.34      1.08 o 
   1  -9   2       17.04       19.25      3.87 o 
   2  -9   2        2.00        3.06      1.23 o 
   3  -9   2       12.69       12.95      1.75 o 
   4  -9   2        0.59       -0.90      1.16 o 
   5  -9   2        0.35       -0.46      1.20 o 
   6  -9   2      169.95      180.49      6.93 o 
   7  -9   2        4.52        5.96      2.80 o 
   8  -9   2       32.85       42.64      3.50 o 
  -4  -8   2        0.95        1.48      2.31 o 
  -2  -8   2      259.53      243.68      7.74 o 
  -1  -8   2        1.37        4.53      1.06 o 
   0  -8   2        2.21        1.09      0.88 o 
   1  -8   2       73.09       77.56      5.67 o 
   2  -8   2        1.45        1.56      0.79 o 
   3  -8   2        1.81        1.88      0.79 o 
   4  -8   2        3.46        2.68      1.08 o 
   5  -8   2      139.25      142.36      4.46 o 
   6  -8   2       99.19      103.81      5.01 o 
   7  -8   2        0.74        0.42      1.46 o 
   8  -8   2       10.71        7.76      1.94 o 
   9  -8   2       16.79       17.53      2.97 o 
  -5  -7   2      380.37      390.32     13.68 o 
  -4  -7   2       14.62       19.45      1.94 o 
  -3  -7   2      472.26      445.29      9.46 o 
  -2  -7   2        0.19       -0.30      0.65 o 
  -1  -7   2      122.66      127.24      2.46 o 
   0  -7   2        2.71        2.27      0.55 o 
   1  -7   2       19.15       19.91      1.13 o 
   2  -7   2        1.20        0.43      0.61 o 
   3  -7   2      511.64      532.55      6.90 o 
   4  -7   2        3.85        2.51      0.73 o 
   5  -7   2      507.11      551.59     10.62 o 
   6  -7   2       20.75       20.31      1.94 o 
   7  -7   2      398.80      405.01     10.20 o 
   8  -7   2       33.40       32.76      2.71 o 
   9  -7   2       15.64       20.12      2.14 o 
  -6  -6   2        2.75        2.14      1.81 o 
  -5  -6   2      307.67      319.64     11.37 o 
  -4  -6   2      362.19      328.23      7.38 o 
  -3  -6   2        9.60       15.39      2.80 o 
  -2  -6   2        1.68        1.06      0.51 o 
  -1  -6   2     1115.75     1198.94     12.99 o 
   0  -6   2        5.66       10.32      0.77 o 
   1  -6   2       83.84       91.64      2.30 o 
   2  -6   2       56.87       62.43      1.67 o 
   3  -6   2       59.96       83.19      1.85 o 
   4  -6   2      321.48      321.43      5.35 o 
   5  -6   2        0.02        0.53      0.82 o 
   6  -6   2      651.27      648.12     10.58 o 
   7  -6   2      542.76      547.69     10.72 o 
   8  -6   2       82.40       90.19      3.62 o 
   9  -6   2       26.71       40.53      5.44 o 
  -6  -5   2        2.91        4.45      1.81 o 
  -5  -5   2      729.76      714.82     15.90 o 
  -4  -5   2        0.01       -0.43      0.91 o 
  -3  -5   2        0.68        0.36      1.40 o 
  -2  -5   2        0.09        0.55      0.63 o 
  -1  -5   2      185.11      182.01      2.64 o 
   0  -5   2       54.70       53.73      1.31 o 
   1  -5   2       30.20       28.64      0.96 o 
   2  -5   2       34.66       40.00      1.65 o 
   3  -5   2     2236.53     2435.06     28.57 o 
   4  -5   2       71.90       68.94      1.77 o 
   5  -5   2      226.51      226.04      3.39 o 
   6  -5   2      188.04      175.09      3.94 o 
   7  -5   2      276.23      279.54      6.18 o 
   8  -5   2       48.33       47.43      2.49 o 
   9  -5   2       34.36       38.22      5.11 o 
  -6  -4   2      203.86      186.87      5.43 o 
  -5  -4   2      172.92      144.28      3.56 o 
  -4  -4   2        1.17        1.39      0.84 o 
  -3  -4   2       90.29       94.91      1.80 o 
  -2  -4   2      157.97      183.09      3.11 o 
  -1  -4   2        3.21        3.33      0.65 o 
   0  -4   2      164.84      170.19      2.38 o 
   1  -4   2       89.34       79.11      1.30 o 
   2  -4   2      107.76      108.12      1.89 o 
   3  -4   2      397.90      376.20      4.69 o 
   4  -4   2       30.00       30.50      0.95 o 
   5  -4   2       19.62       21.89      0.94 o 
   6  -4   2      150.43      138.89      2.82 o 
   7  -4   2        3.65        3.78      0.74 o 
   8  -4   2        3.66        5.45      1.66 o 
   9  -4   2       42.99       54.04      5.44 o 
  -6  -3   2       21.83       25.73      2.37 o 
  -5  -3   2        0.17        0.21      0.69 o 
  -4  -3   2      172.53      174.13      3.04 o 
  -3  -3   2      142.51      163.45      2.36 o 
  -2  -3   2      181.08      168.92      2.50 o 
  -1  -3   2      309.34      329.04      5.94 o 
   0  -3   2        6.38        5.45      0.45 o 
   1  -3   2     2411.40     2368.68     28.94 o 
   2  -3   2      810.23      775.62      7.77 o 
   3  -3   2      471.82      432.68      4.39 o 
   4  -3   2       73.11       77.64      1.50 o 
   5  -3   2      117.44      110.50      1.87 o 
   6  -3   2       75.22       74.61      1.85 o 
   7  -3   2        6.35        5.22      2.06 o 
   8  -3   2      145.59      153.86      5.76 o 
   9  -3   2        1.10        2.97      2.64 o 
  -7  -2   2      153.87      157.68      8.40 o 
  -6  -2   2       33.92       35.17      2.88 o 
  -5  -2   2       60.91       61.82      2.31 o 
  -4  -2   2        0.00       -0.25      0.54 o 
  -3  -2   2      102.01       94.24      2.11 o 
  -2  -2   2        2.62        1.37      0.30 o 
  -1  -2   2       37.02       34.69      0.82 o 
   0  -2   2     1544.02     1537.32     15.06 o 
   1  -2   2      525.15      509.81      5.45 o 
   2  -2   2      203.89      188.59      2.28 o 
   3  -2   2      567.50      542.16      4.97 o 
   4  -2   2        8.01        5.51      0.48 o 
   5  -2   2       34.95       35.26      0.97 o 
   6  -2   2        5.26        3.60      0.65 o 
   7  -2   2       41.05       42.17      2.50 o 
   8  -2   2      191.62      188.04     22.16 o 
  -8  -1   2       80.46       75.96      6.59 o 
  -7  -1   2       54.96       51.24      5.11 o 
  -6  -1   2        1.66        0.17      1.22 o 
  -5  -1   2        0.00       -0.45      1.00 o 
  -4  -1   2       71.95       78.02      2.26 o 
  -3  -1   2       68.97       57.62      1.56 o 
  -2  -1   2     1408.85     1343.67     15.20 o 
  -1  -1   2        0.05       -0.28      0.28 o 
   0  -1   2        0.61        1.53      0.21 o 
   1  -1   2     1319.38     1250.03     10.13 o 
   2  -1   2     1134.48     1100.87     12.86 o 
   3  -1   2      255.89      273.40      3.28 o 
   4  -1   2      782.28      757.53      7.41 o 
   5  -1   2        1.56        1.76      0.44 o 
   6  -1   2      129.75      128.00      3.29 o 
   7  -1   2        0.46        1.30      1.31 o 
   8  -1   2      160.45      171.02      8.57 o 
  -9   0   2      108.55      120.44      8.57 o 
  -8   0   2        7.03        4.61      2.97 o 
  -7   0   2       68.38       64.02      5.11 o 
  -6   0   2      166.07      157.96     14.75 o 
  -5   0   2       95.16       99.40      2.03 o 
  -4   0   2       81.72       83.59      1.39 o 
  -3   0   2       10.57       20.03      0.72 o 
  -2   0   2      790.76      764.95      7.50 o 
  -1   0   2     4639.17     4445.17     44.43 o 
   0   0   2        1.46        3.54      0.29 o 
   1   0   2     3857.60     3509.11     39.73 o 
   2   0   2      421.55      416.67      4.51 o 
   3   0   2      550.58      499.10      5.30 o 
   4   0   2       32.32       34.90      0.98 o 
   5   0   2        2.12        1.53      0.60 o 
   6   0   2      272.49      285.39      6.52 o 
   7   0   2        8.07        7.09      1.62 o 
   8   0   2        0.00        1.48      2.31 o 
  -9   1   2        5.87       11.20      3.95 o 
  -8   1   2       14.16        9.70      1.59 o 
  -7   1   2      195.65      171.66     11.29 o 
  -6   1   2       15.21       18.71      1.36 o 
  -5   1   2      235.52      242.11      3.30 o 
  -4   1   2      130.62      164.72      2.56 o 
  -3   1   2      121.46      110.19      1.99 o 
  -2   1   2     1390.13     1320.16     15.80 o 
  -1   1   2      181.33      156.64      1.55 o 
   0   1   2     6089.48     5798.29     45.87 o 
   1   1   2       86.60       93.12      1.85 o 
   2   1   2      200.96      217.28      2.96 o 
   3   1   2      171.17      169.70      2.47 o 
   4   1   2      173.06      177.70      2.38 o 
   5   1   2        2.86        2.08      0.84 o 
   6   1   2      233.78      246.54      6.21 o 
   7   1   2        1.49        0.66      1.98 o 
  -9   2   2       51.57       48.54      3.12 o 
  -8   2   2       60.44       49.00      3.87 o 
  -7   2   2       46.36       39.38      3.71 o 
  -6   2   2       19.43       19.89      2.72 o 
  -5   2   2        1.95        1.17      0.58 o 
  -4   2   2     1818.05     1938.45     26.76 o 
  -3   2   2      826.57      825.87      9.46 o 
  -2   2   2      302.70      295.80      3.12 o 
  -1   2   2     2079.37     1959.40     28.77 o 
   0   2   2    12322.00    12298.66    107.46 o 
   1   2   2      128.41      128.54      2.07 o 
   2   2   2      896.41      859.61     13.54 o 
   3   2   2      150.24      148.38      2.36 o 
   4   2   2      782.52      806.25      8.88 o 
   5   2   2       20.59       20.55      1.67 o 
   6   2   2       13.00       12.30      1.92 o 
   7   2   2        1.24        0.49      2.31 o 
  -9   3   2        4.09        2.67      1.65 o 
  -8   3   2      160.24      147.67      5.42 o 
  -7   3   2       14.61       14.38      3.21 o 
  -6   3   2        0.03       -1.03      1.03 o 
  -5   3   2       15.72       15.84      1.69 o 
  -4   3   2      958.71      963.69     11.37 o 
  -3   3   2      527.54      498.23      5.68 o 
  -2   3   2       52.94       60.03      1.16 o 
  -1   3   2       12.54        7.43      0.54 o 
   0   3   2       89.90       87.48      1.68 o 
   1   3   2       72.84       60.05      1.56 o 
   2   3   2        4.79        3.86      0.62 o 
   3   3   2       28.42       28.83      1.16 o 
   4   3   2      206.40      200.03      3.30 o 
   5   3   2       13.31       11.87      1.86 o 
   6   3   2      107.26      119.95      7.08 o 
  -9   4   2        7.52        6.03      1.98 o 
  -8   4   2        1.68        0.43      0.78 o 
  -7   4   2      186.53      185.01      4.50 o 
  -6   4   2       27.93       24.42      1.45 o 
  -5   4   2       87.95       96.29      1.97 o 
  -4   4   2      112.68      125.33      2.98 o 
  -3   4   2       32.67       31.37      1.04 o 
  -2   4   2        8.88        8.37      0.72 o 
  -1   4   2     1514.00     1596.48     15.45 o 
   0   4   2      152.53      146.52      2.45 o 
   1   4   2        8.92        9.44      1.57 o 
   2   4   2       49.31       51.22      1.73 o 
   3   4   2      383.25      378.89      6.48 o 
   4   4   2       24.60       22.60      4.86 o 
   5   4   2       11.95        9.62      1.97 o 
   6   4   2        4.98        4.94      2.80 o 
  -9   5   2        6.58        7.52      2.16 o 
  -8   5   2       32.32       28.92      2.25 o 
  -7   5   2       59.16       59.31      3.19 o 
  -6   5   2       18.51       20.74      1.11 o 
  -5   5   2       19.15       22.49      1.45 o 
  -4   5   2      224.19      235.46      3.74 o 
  -3   5   2      426.20      430.39      6.04 o 
  -2   5   2      984.57      982.62     11.50 o 
  -1   5   2      811.40      832.13      8.59 o 
   0   5   2      248.23      250.41      3.71 o 
   1   5   2      116.49      115.93      2.71 o 
   2   5   2       88.75       84.20      2.93 o 
   3   5   2        9.86       10.03      1.17 o 
   4   5   2       36.96       40.17      4.28 o 
   5   5   2       12.29       16.24      2.72 o 
  -9   6   2       44.20       41.65      5.85 o 
  -8   6   2        3.50        3.15      1.62 o 
  -7   6   2       16.56       15.64      1.19 o 
  -6   6   2       25.66       18.78      3.30 o 
  -5   6   2       92.08       94.31      3.42 o 
  -4   6   2       53.05       49.59      2.66 o 
  -3   6   2        0.04        0.25      0.62 o 
  -2   6   2      536.18      536.81      6.97 o 
  -1   6   2       88.51       89.28      1.81 o 
   0   6   2      216.17      217.86      4.16 o 
   1   6   2        0.32        0.36      0.82 o 
   2   6   2      101.22       95.24      3.35 o 
   3   6   2       48.78       50.76      2.10 o 
   4   6   2      103.46      119.29      7.58 o 
  -9   7   2        4.53        3.13      2.97 o 
  -8   7   2        0.53       -1.98      2.14 o 
  -7   7   2        2.33        2.64      2.47 o 
  -6   7   2       12.68       17.14      3.62 o 
  -5   7   2      103.22      100.09      4.66 o 
  -4   7   2       14.13       15.40      1.79 o 
  -3   7   2       98.16       90.35      3.35 o 
  -2   7   2       34.03       30.79      1.93 o 
  -1   7   2        0.11       -0.86      0.86 o 
   0   7   2       21.44       22.77      1.77 o 
   1   7   2      218.12      224.86      6.50 o 
   2   7   2        9.16        8.58      2.06 o 
   3   7   2       45.66       42.59      2.56 o 
  -8   8   2        0.44        1.81      1.33 o 
  -7   8   2        1.50       -2.14      2.31 o 
  -6   8   2        4.36        3.13      2.64 o 
  -5   8   2        1.47       -1.15      1.50 o 
  -4   8   2      228.74      229.25     10.30 o 
  -3   8   2       24.29       26.59      2.30 o 
  -2   8   2        0.03       -0.96      0.96 o 
  -1   8   2       39.96       41.83      3.28 o 
   0   8   2       54.90       54.30      3.48 o 
   1   8   2        0.04        0.16      1.98 o 
   2   8   2       49.34       58.12      3.35 o 
  -8   9   2       29.81       18.12      4.28 o 
  -7   9   2        0.04        0.82      2.80 o 
  -6   9   2      252.64      273.01     13.02 o 
  -5   9   2        8.84        3.95      2.97 o 
  -4   9   2      127.44      126.55      5.83 o 
  -3   9   2       31.52       29.42      2.58 o 
  -2   9   2      220.66      215.67      6.66 o 
  -1   9   2       15.81       15.03      2.37 o 
   0   9   2        2.66        3.42      1.82 o 
   1   9   2       96.82       90.89      8.81 o 
  -7  10   2       30.03       15.49      4.28 o 
  -6  10   2      126.78      131.31      9.06 o 
  -5  10   2        7.05        6.92      3.46 o 
  -4  10   2        7.62        2.02      2.20 o 
  -3  10   2       11.07       10.96      1.76 o 
  -2  10   2       16.03       14.32      4.53 o 
  -1  10   2       88.86       90.49      4.78 o 
   0  10   2       54.01       56.51      4.94 o 
  -5  11   2        4.51        0.16      3.30 o 
  -4  11   2       62.11       63.60      6.92 o 
  -3  11   2       13.39        8.48      5.93 o 
   1 -12   3      262.85      266.70      7.92 o 
   2 -12   3        0.01       -1.78      1.78 o 
   3 -12   3       34.55       39.99      3.64 o 
   4 -12   3       64.78       69.68      4.47 o 
   5 -12   3       80.96       83.23      4.97 o 
   6 -12   3       20.32       12.52      4.45 o 
   0 -11   3       11.54       11.37      3.79 o 
   1 -11   3      147.74      154.66      5.62 o 
   2 -11   3      128.02      124.28      5.26 o 
   3 -11   3       20.95       24.69      3.87 o 
   4 -11   3        8.37        6.61      2.18 o 
   5 -11   3       60.06       64.90      3.68 o 
   6 -11   3       11.88       13.37      3.02 o 
   7 -11   3        9.22        4.78      3.46 o 
  -2 -10   3        7.35        5.60      2.80 o 
  -1 -10   3       27.73       22.08      3.95 o 
   0 -10   3        3.63        4.61      2.64 o 
   1 -10   3       39.33       41.76      3.01 o 
   2 -10   3      115.48      128.86      5.06 o 
   3 -10   3       28.70       31.22      2.54 o 
   4 -10   3        0.10        1.23      1.39 o 
   5 -10   3       28.10       29.31      2.62 o 
   6 -10   3       52.64       48.40      4.02 o 
   7 -10   3       29.11       30.79      4.04 o 
   8 -10   3       24.00       24.06      3.01 o 
  -2  -9   3       66.04       63.68      3.67 o 
  -1  -9   3       16.11       16.97      2.32 o 
   0  -9   3       75.29       75.40      3.29 o 
   1  -9   3       20.70       20.39      2.63 o 
   2  -9   3        1.65        0.47      1.16 o 
   3  -9   3       10.03       11.81      1.95 o 
   4  -9   3       72.04       70.55      3.04 o 
   5  -9   3       20.38       17.00      2.09 o 
   6  -9   3       12.37       12.61      3.21 o 
   7  -9   3        0.19       -1.43      1.43 o 
   8  -9   3       51.55       55.57      3.84 o 
  -4  -8   3       47.93       45.37      3.44 o 
  -3  -8   3        1.01        0.33      2.47 o 
  -2  -8   3       33.06       40.93      3.87 o 
  -1  -8   3        0.02        0.49      0.91 o 
   0  -8   3      176.00      181.29      3.95 o 
   1  -8   3        1.81        1.46      0.76 o 
   2  -8   3      280.28      300.26      5.76 o 
   3  -8   3       71.64       72.67      2.27 o 
   4  -8   3       64.35       67.47      3.01 o 
   5  -8   3        4.09        2.60      2.65 o 
   6  -8   3       98.47      101.35      4.54 o 
   7  -8   3       45.72       37.29      3.13 o 
   8  -8   3        0.00       -0.28      1.50 o 
  -5  -7   3       70.11       71.75      3.69 o 
  -4  -7   3       18.69       20.94      2.37 o 
  -3  -7   3       60.52       56.43      2.93 o 
  -2  -7   3       43.79       44.60      1.60 o 
  -1  -7   3       20.38       23.33      1.67 o 
   0  -7   3      320.95      353.65      5.52 o 
   1  -7   3        1.28        0.74      0.60 o 
   2  -7   3      220.28      224.27      3.71 o 
   3  -7   3      202.27      227.33      4.24 o 
   4  -7   3       60.67       60.82      1.91 o 
   5  -7   3       21.81       22.32      1.64 o 
   6  -7   3      201.40      199.49      5.28 o 
   7  -7   3        3.93        6.55      1.70 o 
   8  -7   3       73.56       80.22      3.99 o 
   9  -7   3        2.51        4.27      1.46 o 
  -5  -6   3        8.16        6.21      1.46 o 
  -4  -6   3       88.18       92.03      3.33 o 
  -3  -6   3      101.04       98.88      3.39 o 
  -2  -6   3      301.29      303.45      6.63 o 
  -1  -6   3      156.87      144.16      2.57 o 
   0  -6   3        2.56        4.51      0.61 o 
   1  -6   3      142.51      159.42      2.86 o 
   2  -6   3       18.59       15.73      1.06 o 
   3  -6   3      253.18      281.10      4.08 o 
   4  -6   3       43.24       53.69      1.70 o 
   5  -6   3       24.21       23.14      1.43 o 
   6  -6   3       61.94       68.16      3.71 o 
   7  -6   3      180.87      171.26      5.66 o 
   8  -6   3       23.22       16.04      2.31 o 
   9  -6   3       16.95       23.89      4.45 o 
  -5  -5   3      129.90      144.03      7.00 o 
  -4  -5   3       41.95       37.45      2.01 o 
  -3  -5   3      149.24      156.74      3.43 o 
  -2  -5   3      594.20      627.14      8.58 o 
  -1  -5   3      644.24      674.52     11.75 o 
   0  -5   3      514.95      547.95      6.64 o 
   1  -5   3      118.82      117.94      1.92 o 
   2  -5   3       34.93       40.39      1.26 o 
   3  -5   3        6.91        6.46      0.68 o 
   4  -5   3      114.24       87.84      1.76 o 
   5  -5   3      346.00      332.83      5.39 o 
   6  -5   3      168.53      166.99      3.94 o 
   7  -5   3       19.80       23.81      2.08 o 
   8  -5   3       68.85       72.05      3.22 o 
   9  -5   3       15.49       14.83      3.79 o 
  -6  -4   3      106.97      104.69      5.68 o 
  -5  -4   3     1513.64     1537.12     26.63 o 
  -4  -4   3       42.86       42.71      4.37 o 
  -3  -4   3      180.30      158.22      3.12 o 
  -2  -4   3       75.31       91.69      1.93 o 
  -1  -4   3     1289.01     1460.69     20.83 o 
   0  -4   3     1163.56     1273.00     14.03 o 
   1  -4   3      142.45      139.22      2.24 o 
   2  -4   3     1968.01     2042.23     22.13 o 
   3  -4   3      234.22      241.81      3.37 o 
   4  -4   3      586.84      541.27      7.02 o 
   5  -4   3      234.02      239.47      4.31 o 
   6  -4   3     1730.00     1683.57     27.92 o 
   7  -4   3       30.69       25.52      1.85 o 
   8  -4   3      352.55      382.58     15.73 o 
   9  -4   3        3.72        6.26      3.13 o 
  -6  -3   3       96.30       97.21      4.93 o 
  -5  -3   3      181.21      192.82      4.43 o 
  -4  -3   3      365.23      364.35      6.53 o 
  -3  -3   3        1.67        1.85      0.85 o 
  -2  -3   3      458.35      467.08      5.76 o 
  -1  -3   3       40.67       39.41      1.12 o 
   0  -3   3        0.19        1.43      0.31 o 
   1  -3   3      392.49      414.26      4.41 o 
   2  -3   3      230.78      263.79      3.31 o 
   3  -3   3       52.73       70.46      1.48 o 
   4  -3   3       88.09       86.38      1.79 o 
   5  -3   3        0.01       -0.26      0.51 o 
   6  -3   3      778.36      766.15     11.84 o 
   7  -3   3        0.75       -0.85      1.05 o 
   8  -3   3      116.03      129.05      5.47 o 
  -7  -2   3       25.90       29.33      4.45 o 
  -6  -2   3        5.23        3.26      1.28 o 
  -5  -2   3        5.98        5.40      1.13 o 
  -4  -2   3        4.84        4.70      1.14 o 
  -3  -2   3       89.56       77.83      1.92 o 
  -2  -2   3        3.34        1.57      0.34 o 
  -1  -2   3      297.85      317.01      3.75 o 
   0  -2   3       55.80       51.39      0.92 o 
   1  -2   3      180.77      165.67      1.81 o 
   2  -2   3     1003.26      945.72     10.97 o 
   3  -2   3     1534.02     1521.51     14.75 o 
   4  -2   3       58.66       67.01      1.70 o 
   5  -2   3        0.18        0.64      0.51 o 
   6  -2   3       82.87       84.86      2.16 o 
   7  -2   3        1.31        0.42      1.43 o 
   8  -2   3       81.36       85.65      4.42 o 
  -8  -1   3        8.36        9.39      3.46 o 
  -7  -1   3      131.06      143.34      8.24 o 
  -6  -1   3       30.36       33.00      3.20 o 
  -5  -1   3       73.13       74.64      4.20 o 
  -4  -1   3      234.95      234.37      5.35 o 
  -3  -1   3      377.67      363.58      7.10 o 
  -2  -1   3      469.21      488.94      6.30 o 
  -1  -1   3        0.79        0.25      0.37 o 
   0  -1   3     1100.29     1062.51      8.03 o 
   1  -1   3      114.96      105.04      1.35 o 
   2  -1   3      492.33      422.73      4.81 o 
   3  -1   3        6.90        5.94      0.49 o 
   4  -1   3       61.20       60.16      1.40 o 
   5  -1   3       56.28       59.63      1.54 o 
   6  -1   3      743.15      763.32     10.26 o 
   7  -1   3      490.60      509.37     13.16 o 
   8  -1   3        3.06       10.38      3.30 o 
  -9   0   3        5.97        6.43      3.62 o 
  -8   0   3        0.39       -0.66      2.47 o 
  -7   0   3        2.74        4.28      2.47 o 
  -6   0   3       35.50       32.93      3.07 o 
  -5   0   3       17.62       22.37      2.32 o 
  -4   0   3        2.24        1.71      0.97 o 
  -3   0   3       10.50       10.04      0.65 o 
  -2   0   3        0.01        0.06      0.42 o 
  -1   0   3      781.00      800.63      7.58 o 
   0   0   3      304.82      272.77      2.89 o 
   1   0   3       90.80       93.96      1.65 o 
   2   0   3      230.04      224.73      2.92 o 
   3   0   3      305.36      310.14      4.44 o 
   4   0   3        5.95        5.13      0.58 o 
   5   0   3      149.81      146.19      2.68 o 
   6   0   3      287.29      290.03     12.69 o 
   7   0   3      109.85      112.98      4.95 o 
  -9   1   3       54.83       54.21      6.43 o 
  -8   1   3        1.75        4.45      2.97 o 
  -7   1   3       18.10       14.58      1.50 o 
  -6   1   3        1.63        0.89      0.55 o 
  -5   1   3        0.83        0.95      0.45 o 
  -4   1   3       41.85       38.61      1.15 o 
  -3   1   3      413.60      447.86      6.11 o 
  -2   1   3       36.29       30.34      0.97 o 
  -1   1   3      591.76      553.71      4.75 o 
   0   1   3       29.94       21.32      0.68 o 
   1   1   3      629.11      661.48      7.14 o 
   2   1   3        1.40        1.05      0.46 o 
   3   1   3      190.33      181.37      2.75 o 
   4   1   3      377.62      369.24      4.66 o 
   5   1   3      501.86      489.21      7.03 o 
   6   1   3        1.88        3.11      1.65 o 
   7   1   3       11.51       15.32      3.62 o 
  -9   2   3        1.42        2.64      3.13 o 
  -8   2   3       12.71       10.13      1.65 o 
  -7   2   3        0.14        2.20      1.81 o 
  -6   2   3       62.59       60.66      2.53 o 
  -5   2   3       48.67       48.74      1.66 o 
  -4   2   3      117.17      108.91      2.59 o 
  -3   2   3      310.31      277.99      3.24 o 
  -2   2   3        0.01        0.29      0.36 o 
  -1   2   3      386.30      362.26      3.55 o 
   0   2   3       20.22       19.27      0.77 o 
   1   2   3        5.38        9.60      0.66 o 
   2   2   3       12.19        9.66      0.83 o 
   3   2   3       38.20       33.25      1.25 o 
   4   2   3      496.12      483.26      7.64 o 
   5   2   3      637.46      651.39      9.65 o 
   6   2   3       20.32       19.68      2.80 o 
   7   2   3        8.63        7.41      3.30 o 
  -9   3   3       10.83       15.63      2.14 o 
  -8   3   3      261.19      231.85      7.00 o 
  -7   3   3        0.85        1.58      1.25 o 
  -6   3   3        3.75        2.13      1.48 o 
  -5   3   3       95.46      108.66      2.82 o 
  -4   3   3      148.92      158.18      2.23 o 
  -3   3   3        3.80        4.54      0.48 o 
  -2   3   3      455.34      435.88      4.66 o 
  -1   3   3      660.73      706.89      6.92 o 
   0   3   3     3541.72     3606.12     39.11 o 
   1   3   3      243.88      235.49      3.69 o 
   2   3   3      541.62      527.67      7.81 o 
   3   3   3      232.19      221.17      3.97 o 
   4   3   3      457.81      468.42      9.73 o 
   5   3   3        6.49        5.84      1.74 o 
   6   3   3       12.65       16.48      3.62 o 
  -9   4   3        6.89        6.47      2.01 o 
  -8   4   3      161.18      133.92      3.97 o 
  -7   4   3        0.59        0.90      1.33 o 
  -6   4   3       49.55       54.93      1.94 o 
  -5   4   3       40.51       34.44      1.21 o 
  -4   4   3     1068.90     1117.17     13.25 o 
  -3   4   3        9.90        9.36      0.65 o 
  -2   4   3      157.43      148.11      2.16 o 
  -1   4   3     1034.44     1031.82     10.56 o 
   0   4   3     2265.76     2283.83     27.10 o 
   1   4   3      156.73      156.57      3.55 o 
   2   4   3      537.98      509.01      8.54 o 
   3   4   3     2000.36     1965.25     27.87 o 
   4   4   3       39.14       33.92      1.99 o 
   5   4   3        3.16        0.99      2.47 o 
  -9   5   3        4.14       -1.45      1.65 o 
  -8   5   3        4.33        2.22      1.21 o 
  -7   5   3        3.13        2.96      1.23 o 
  -6   5   3        0.62       -0.68      0.68 o 
  -5   5   3      207.95      202.05      3.50 o 
  -4   5   3       68.96       64.75      1.69 o 
  -3   5   3      203.25      206.70      3.24 o 
  -2   5   3      461.47      482.44      5.79 o 
  -1   5   3      233.62      232.24      3.10 o 
   0   5   3      722.73      738.20      9.77 o 
   1   5   3        5.92        6.34      1.03 o 
   2   5   3      179.02      183.80      4.90 o 
   3   5   3       79.98       82.80      3.68 o 
   4   5   3       83.62       88.78      3.49 o 
   5   5   3        1.79        0.66      2.64 o 
  -9   6   3       20.49       20.27      3.79 o 
  -8   6   3        1.71        2.24      1.37 o 
  -7   6   3        8.11        7.17      1.07 o 
  -6   6   3       26.53       26.97      4.84 o 
  -5   6   3        3.12        3.23      1.05 o 
  -4   6   3      120.13      108.46      3.19 o 
  -3   6   3      129.47      123.82      2.85 o 
  -2   6   3       41.79       39.81      1.55 o 
  -1   6   3      167.08      166.01      4.04 o 
   0   6   3      822.92      823.57     14.75 o 
   1   6   3      942.60      940.52     23.39 o 
   2   6   3       21.57       26.63      3.13 o 
   3   6   3       21.17       20.03      2.25 o 
   4   6   3       13.05       10.05      3.46 o 
  -9   7   3       24.53       27.84      4.61 o 
  -8   7   3       35.22       38.78      3.67 o 
  -7   7   3       65.44       63.92      8.32 o 
  -6   7   3       62.74       61.93      7.91 o 
  -5   7   3        1.31        0.37      1.50 o 
  -4   7   3       66.42       71.93      3.16 o 
  -3   7   3       30.73       29.13      1.88 o 
  -2   7   3        4.25        3.17      1.13 o 
  -1   7   3      380.20      377.29      7.18 o 
   0   7   3       85.43       89.66      7.58 o 
   1   7   3      406.27      394.92     13.05 o 
   2   7   3       36.14       37.83      6.43 o 
   3   7   3       49.35       46.85      2.92 o 
  -8   8   3       12.24       11.56      1.60 o 
  -7   8   3        0.43       -1.00      1.80 o 
  -6   8   3        0.46        0.19      3.71 o 
  -5   8   3        3.24        5.01      1.85 o 
  -4   8   3      128.11      129.89      4.40 o 
  -3   8   3       14.57       14.64      1.70 o 
  -2   8   3      212.83      231.13      7.09 o 
  -1   8   3      163.06      161.59      4.40 o 
   0   8   3        0.00        0.99      2.14 o 
   1   8   3       11.78        8.36      2.04 o 
   2   8   3        7.08        6.06      1.92 o 
  -8   9   3       48.31       62.94      4.66 o 
  -7   9   3        0.44       -1.73      1.86 o 
  -6   9   3       24.81       19.68      2.91 o 
  -5   9   3       40.54       47.68      3.71 o 
  -4   9   3       17.83       17.89      2.85 o 
  -3   9   3        2.42        1.26      1.30 o 
  -2   9   3      322.17      336.59      7.13 o 
  -1   9   3      188.66      183.56      6.80 o 
   0   9   3       32.84       34.44      4.45 o 
  -6  10   3       15.17       12.85      4.12 o 
  -5  10   3        0.77       -1.98      2.97 o 
  -4  10   3       69.41       78.24      4.17 o 
  -3  10   3       95.04       90.54      5.23 o 
  -2  10   3        0.31       -0.60      2.02 o 
   1 -12   4       95.26       91.61      7.58 o 
   2 -12   4      691.71      666.63     24.38 o 
   3 -12   4       60.29       55.98      4.00 o 
   4 -12   4        0.00        3.19      2.64 o 
   5 -12   4       22.92       21.42      3.14 o 
   6 -12   4       25.76       19.44      4.78 o 
  -1 -11   4        4.70        6.92      3.30 o 
   0 -11   4        0.03        0.82      2.47 o 
   1 -11   4       27.79       33.12      4.94 o 
   2 -11   4      120.25      123.47      5.15 o 
   3 -11   4        6.79        7.84      2.10 o 
   4 -11   4       13.17       11.54      2.44 o 
   5 -11   4       36.06       33.97      2.91 o 
   6 -11   4      382.09      384.30     11.94 o 
   7 -11   4       11.57        9.59      4.04 o 
  -2 -10   4       65.69       56.84      5.27 o 
  -1 -10   4        4.31        3.51      1.85 o 
   0 -10   4      308.66      288.99     12.52 o 
   1 -10   4      227.61      222.92     10.71 o 
   2 -10   4       42.80       36.53      3.01 o 
   3 -10   4        6.49        5.04      3.05 o 
   4 -10   4        1.53        0.98      1.38 o 
   5 -10   4        4.20        3.06      1.88 o 
   6 -10   4       96.20      102.88      5.47 o 
   7 -10   4       15.26       11.64      3.87 o 
   8 -10   4       87.59      109.46      5.46 o 
  -3  -9   4       10.00       11.95      2.22 o 
  -2  -9   4       29.08       30.15      2.23 o 
  -1  -9   4       15.04       17.54      1.84 o 
   0  -9   4        6.28        5.63      1.71 o 
   1  -9   4       47.32       55.85      2.51 o 
   2  -9   4        1.50        2.44      1.03 o 
   3  -9   4      109.34      111.02      3.37 o 
   4  -9   4      177.88      170.70      8.78 o 
   5  -9   4      221.77      225.61      6.89 o 
   6  -9   4       18.59       16.48      2.21 o 
   7  -9   4        0.29       -1.50      1.50 o 
   8  -9   4       60.94       65.44      4.12 o 
  -4  -8   4      164.03      159.39      9.72 o 
  -3  -8   4        2.80        3.28      1.03 o 
  -2  -8   4      109.75      101.10      2.87 o 
  -1  -8   4      233.44      248.56      4.69 o 
   0  -8   4        2.43        1.65      1.10 o 
   1  -8   4        8.05        8.04      1.07 o 
   2  -8   4        5.28        5.69      0.95 o 
   3  -8   4        2.42        4.36      0.99 o 
   4  -8   4      334.58      341.83      7.58 o 
   5  -8   4        5.57        3.94      1.35 o 
   6  -8   4       20.73       17.59      1.99 o 
   7  -8   4      104.15      111.58      4.99 o 
   8  -8   4       13.46       12.60      2.30 o 
  -5  -7   4      248.57      272.35     13.68 o 
  -4  -7   4       83.63       76.53      7.74 o 
  -3  -7   4        0.40        0.12      1.04 o 
  -2  -7   4      360.92      347.02      8.75 o 
  -1  -7   4       78.88       83.73      2.36 o 
   0  -7   4       28.69       29.03      1.72 o 
   1  -7   4       34.38       39.14      1.43 o 
   2  -7   4      399.59      434.49      6.81 o 
   3  -7   4       99.84      109.87      2.51 o 
   4  -7   4      198.32      209.79      4.19 o 
   5  -7   4       13.88       13.44      1.55 o 
   6  -7   4      331.36      336.18      7.58 o 
   7  -7   4       88.54       80.16      4.08 o 
   8  -7   4      183.71      204.24      6.69 o 
  -6  -6   4        1.22        1.65      3.30 o 
  -5  -6   4       63.92       67.88      6.92 o 
  -4  -6   4        7.97        3.57      1.23 o 
  -3  -6   4       62.39       61.62      5.59 o 
  -2  -6   4        5.60        7.66      1.21 o 
  -1  -6   4        8.31        8.25      1.16 o 
   0  -6   4        1.88        2.35      0.55 o 
   1  -6   4      191.90      196.19      3.14 o 
   2  -6   4      104.40      125.21      2.90 o 
   3  -6   4      670.96      691.48      7.95 o 
   4  -6   4        0.25        0.20      0.58 o 
   5  -6   4       20.69       21.03      1.60 o 
   6  -6   4       15.48       12.50      1.99 o 
   7  -6   4       48.69       46.69      3.09 o 
   8  -6   4       20.13       19.48      2.37 o 
  -6  -5   4      113.05      109.57      8.40 o 
  -5  -5   4      469.63      509.10     13.68 o 
  -4  -5   4      674.56      629.22     21.91 o 
  -3  -5   4      258.85      257.82      4.74 o 
  -2  -5   4       45.13       42.79      1.47 o 
  -1  -5   4       73.90       98.56      2.76 o 
   0  -5   4       33.52       35.61      1.12 o 
   1  -5   4        0.83        0.37      0.53 o 
   2  -5   4      418.51      395.04      4.85 o 
   3  -5   4      445.36      459.17      6.07 o 
   4  -5   4        2.02        1.25      0.61 o 
   5  -5   4      528.34      547.27      9.22 o 
   6  -5   4       13.32       17.12      1.67 o 
   7  -5   4      114.94      117.11      4.94 o 
   8  -5   4       12.89       13.56      1.97 o 
  -7  -4   4       50.41       49.43      6.26 o 
  -6  -4   4       35.72       32.95      5.27 o 
  -5  -4   4      122.98      114.19      7.99 o 
  -4  -4   4       18.42       21.33      1.73 o 
  -3  -4   4       95.30       99.43      2.77 o 
  -2  -4   4        1.19        0.50      0.46 o 
  -1  -4   4      836.98      935.20     12.35 o 
   0  -4   4     1621.73     1851.22     18.69 o 
   1  -4   4      820.20      865.34      8.33 o 
   2  -4   4      188.98      196.15      2.78 o 
   3  -4   4      443.00      495.68      5.45 o 
   4  -4   4      416.73      400.80      5.75 o 
   5  -4   4       97.91       93.29      3.35 o 
   6  -4   4      529.42      519.52     10.17 o 
   7  -4   4      199.74      209.17      6.29 o 
   8  -4   4      158.80      175.01      5.39 o 
  -7  -3   4       18.10       20.08      3.07 o 
  -6  -3   4      403.79      390.47     11.02 o 
  -5  -3   4       52.46       47.65      2.16 o 
  -4  -3   4       94.49       86.83      3.85 o 
  -3  -3   4       10.80        8.98      0.93 o 
  -2  -3   4      301.26      313.55      3.84 o 
  -1  -3   4       96.46       97.69      4.33 o 
   0  -3   4       38.17       46.54      1.22 o 
   1  -3   4      227.42      215.67      2.60 o 
   2  -3   4       65.61       56.46      1.14 o 
   3  -3   4     1297.26     1374.84     13.50 o 
   4  -3   4      252.46      276.08      4.24 o 
   5  -3   4        0.00       -0.64      0.69 o 
   6  -3   4       72.01       70.44      2.54 o 
   7  -3   4      157.02      159.39     10.30 o 
   8  -3   4       57.92       66.02      7.25 o 
  -8  -2   4       47.35       56.84      6.43 o 
  -7  -2   4      137.88      146.73      6.51 o 
  -6  -2   4      158.76      163.03      6.38 o 
  -5  -2   4      743.36      769.19     17.69 o 
  -4  -2   4      132.77      138.45      5.06 o 
  -3  -2   4      117.59      132.04      4.30 o 
  -2  -2   4     3151.46     3413.09     35.11 o 
  -1  -2   4      184.88      196.68      2.91 o 
   0  -2   4      190.29      174.30      1.93 o 
   1  -2   4        0.09       -0.31      0.31 o 
   2  -2   4      113.83      129.19      2.07 o 
   3  -2   4      559.21      578.85      7.05 o 
   4  -2   4      161.21      178.57      3.47 o 
   5  -2   4      192.49      196.70      3.86 o 
   6  -2   4      181.03      188.64      5.85 o 
   7  -2   4       50.74       52.68      3.95 o 
   8  -2   4       11.58        8.07      3.13 o 
  -8  -1   4       14.44       17.79      4.12 o 
  -7  -1   4        1.30        0.81      2.88 o 
  -6  -1   4      457.99      461.64     12.15 o 
  -5  -1   4       36.68       43.86      3.24 o 
  -4  -1   4       35.86       30.33      3.95 o 
  -3  -1   4       60.89       66.36      1.52 o 
  -2  -1   4       94.26       88.85      1.85 o 
  -1  -1   4      626.91      606.28      7.38 o 
   0  -1   4        4.18        1.55      0.31 o 
   1  -1   4      370.61      393.55      4.51 o 
   2  -1   4     2726.72     2783.76     30.26 o 
   3  -1   4      193.60      171.56      2.96 o 
   4  -1   4       69.65       68.00      1.71 o 
   5  -1   4      303.26      311.59      5.98 o 
   6  -1   4      686.29      692.11     12.91 o 
   7  -1   4       49.53       60.30      5.77 o 
  -8   0   4       81.90       83.70      7.08 o 
  -7   0   4       21.38       19.86      2.84 o 
  -6   0   4       17.32       14.16      2.33 o 
  -5   0   4      249.26      250.89      5.84 o 
  -4   0   4       46.22       51.32      1.15 o 
  -3   0   4       34.56       29.02      1.27 o 
  -2   0   4        1.42        1.29      0.56 o 
  -1   0   4       55.69       50.63      1.01 o 
   0   0   4      129.87      108.27      1.75 o 
   1   0   4     1047.69     1082.84     12.28 o 
   2   0   4      838.41      900.24     10.47 o 
   3   0   4       66.91       70.61      1.98 o 
   4   0   4      144.20      132.75      2.98 o 
   5   0   4       26.74       26.52      1.70 o 
   6   0   4        0.88       -0.33      0.89 o 
   7   0   4       19.56       22.24      4.12 o 
  -9   1   4      116.63      131.81      9.39 o 
  -8   1   4       29.70       21.42      4.28 o 
  -7   1   4      145.93      155.39      7.33 o 
  -6   1   4       10.07        7.04      0.76 o 
  -5   1   4       46.07       44.56      1.28 o 
  -4   1   4      320.97      304.37      4.58 o 
  -3   1   4      217.44      211.49      4.58 o 
  -2   1   4      100.56      101.93      1.60 o 
  -1   1   4       37.15       26.43      0.70 o 
   0   1   4      259.55      272.09      3.23 o 
   1   1   4      127.37      126.17      2.09 o 
   2   1   4       23.12       17.70      1.14 o 
   3   1   4       26.81       26.87      1.16 o 
   4   1   4        0.47       -0.10      0.88 o 
   5   1   4       79.37       78.25      2.88 o 
   6   1   4      116.74      122.09      7.58 o 
   7   1   4       60.93       63.76      6.10 o 
  -9   2   4        0.10       -1.98      2.97 o 
  -8   2   4       59.90       58.06      5.77 o 
  -7   2   4       88.80       78.54      4.14 o 
  -6   2   4        1.85        1.05      1.35 o 
  -5   2   4       53.17       52.39      1.68 o 
  -4   2   4      118.68      108.20      2.69 o 
  -3   2   4      136.58      122.94      1.86 o 
  -2   2   4       68.07       65.70      1.33 o 
  -1   2   4      751.18      780.73      7.94 o 
   0   2   4     1036.87     1093.46     10.91 o 
   1   2   4      218.34      193.70      2.60 o 
   2   2   4      100.17      104.58      3.07 o 
   3   2   4        1.06        0.16      0.82 o 
   4   2   4        4.42        4.18      1.17 o 
   5   2   4      205.17      220.50      8.38 o 
   6   2   4        8.64        9.72      3.30 o 
  -9   3   4       20.16       17.54      2.39 o 
  -8   3   4        2.06        0.86      1.40 o 
  -7   3   4      202.96      169.54      7.08 o 
  -6   3   4       22.47       17.49      2.61 o 
  -5   3   4       45.86       48.16      1.39 o 
  -4   3   4       34.40       39.54      1.20 o 
  -3   3   4      133.91      132.52      1.99 o 
  -2   3   4      114.38      121.05      1.86 o 
  -1   3   4      218.01      218.39      3.31 o 
   0   3   4     1253.49     1334.52     14.23 o 
   1   3   4       13.07       14.22      0.96 o 
   2   3   4       42.84       45.09      2.83 o 
   3   3   4       16.05       16.62      1.62 o 
   4   3   4        5.03        5.94      1.54 o 
   5   3   4       78.25       77.28     10.22 o 
  -9   4   4       42.44       48.60      4.12 o 
  -8   4   4        4.35        5.59      1.14 o 
  -7   4   4       99.61       96.25      3.45 o 
  -6   4   4        3.78        3.30      0.84 o 
  -5   4   4        1.31        0.59      0.61 o 
  -4   4   4      155.97      160.63      2.67 o 
  -3   4   4      154.78      173.91      2.59 o 
  -2   4   4      678.82      712.79      7.44 o 
  -1   4   4      145.48      128.08      2.25 o 
   0   4   4      187.22      185.45      3.18 o 
   1   4   4       86.49       84.72      2.45 o 
   2   4   4       23.14       19.95      1.66 o 
   3   4   4        0.05        1.89      1.38 o 
   4   4   4       27.40       25.15      2.41 o 
   5   4   4        2.89        6.92      3.30 o 
  -9   5   4       10.21        3.30      2.31 o 
  -8   5   4      156.39      148.45      7.74 o 
  -7   5   4       10.32       10.37      1.57 o 
  -6   5   4       13.68        9.46      1.06 o 
  -5   5   4      195.70      204.33      4.34 o 
  -4   5   4        4.19        3.71      0.99 o 
  -3   5   4       41.86       39.62      1.73 o 
  -2   5   4      241.28      262.78      3.72 o 
  -1   5   4      274.62      284.39      7.32 o 
   0   5   4        0.02       -1.12      1.12 o 
   1   5   4      317.17      293.97      5.93 o 
   2   5   4       77.44       81.44      3.96 o 
   3   5   4       34.56       39.76      2.92 o 
   4   5   4       11.44       11.27      1.89 o 
  -9   6   4       19.88       15.49      3.46 o 
  -8   6   4       76.80       73.02      4.47 o 
  -7   6   4       33.80       34.51      1.81 o 
  -6   6   4        0.13        0.33      1.19 o 
  -5   6   4      170.29      171.51      6.21 o 
  -4   6   4      469.22      467.19      9.60 o 
  -3   6   4       17.00       15.02      1.47 o 
  -2   6   4       25.00       23.79      1.48 o 
  -1   6   4     1103.34     1062.54     16.18 o 
   0   6   4       69.47       68.41      2.76 o 
   1   6   4        8.27       13.92      1.83 o 
   2   6   4       62.69       54.84      8.24 o 
   3   6   4      215.77      215.98      6.81 o 
  -8   7   4        8.86        5.11      2.25 o 
  -7   7   4        0.44        0.59      1.80 o 
  -6   7   4       15.71       15.62      2.45 o 
  -5   7   4       19.85       21.83      2.68 o 
  -4   7   4      104.08      104.74      3.88 o 
  -3   7   4        4.41        1.98      1.35 o 
  -2   7   4        0.30        0.09      1.13 o 
  -1   7   4      587.30      580.16     11.65 o 
   0   7   4      273.30      251.53      6.52 o 
   1   7   4       13.73       10.94      2.22 o 
   2   7   4       54.49       56.02      3.76 o 
  -8   8   4        6.95        8.60      1.50 o 
  -7   8   4        4.56        5.99      2.32 o 
  -6   8   4       38.22       40.02      3.61 o 
  -5   8   4        4.93        1.32      1.98 o 
  -4   8   4       22.98       21.24      3.03 o 
  -3   8   4        2.83        0.65      1.56 o 
  -2   8   4        0.12       -0.54      1.24 o 
  -1   8   4      118.47      108.72      4.99 o 
   0   8   4      214.45      211.53      7.28 o 
   1   8   4       34.11       29.61      3.16 o 
  -7   9   4       16.23       14.98      3.02 o 
  -6   9   4       75.42       76.12      6.92 o 
  -5   9   4        5.65        6.59      3.62 o 
  -4   9   4       96.47      102.03      5.59 o 
  -3   9   4        0.73        1.14      1.78 o 
  -2   9   4      153.80      151.96      6.80 o 
  -1   9   4      123.60      112.37      7.08 o 
  -5  10   4       21.21       22.24      5.11 o 
  -4  10   4        0.48        2.31      3.62 o 
   1 -12   5       16.87       24.22      4.94 o 
   2 -12   5        1.25       -1.15      2.97 o 
   3 -12   5      251.35      275.48     13.68 o 
   4 -12   5      197.51      214.03     12.03 o 
   5 -12   5       26.38       19.40      3.00 o 
  -1 -11   5       29.71       29.99      4.78 o 
   0 -11   5       48.13       56.18      5.77 o 
   1 -11   5        5.26        4.45      2.97 o 
   2 -11   5       77.45       78.59      6.92 o 
   3 -11   5      138.50      138.23      9.06 o 
   4 -11   5       12.53       11.38      2.30 o 
   5 -11   5       38.50       33.98      3.47 o 
   6 -11   5        0.46       -1.18      1.97 o 
   7 -11   5       45.23       30.07      7.83 o 
  -2 -10   5       59.87       54.37      5.27 o 
  -1 -10   5        0.99       -1.57      2.22 o 
   0 -10   5        3.52        5.29      1.85 o 
   1 -10   5     1641.55     1747.46     51.57 o 
   2 -10   5      877.30      923.12     21.83 o 
   3 -10   5       53.58       54.70      3.79 o 
   4 -10   5        2.49        2.76      1.55 o 
   5 -10   5       34.58       31.21      2.66 o 
   6 -10   5        3.71        3.12      1.56 o 
   7 -10   5       34.92       34.31      3.40 o 
  -3  -9   5       24.83       21.94      2.61 o 
  -2  -9   5       20.48       18.99      2.49 o 
  -1  -9   5       59.55       58.49      2.92 o 
   0  -9   5      146.61      157.54      5.91 o 
   1  -9   5      192.36      205.51      5.80 o 
   2  -9   5      134.01      134.85      5.30 o 
   3  -9   5       99.22       99.52      4.16 o 
   4  -9   5        8.28        8.65      3.62 o 
   5  -9   5      275.87      260.31      8.68 o 
   6  -9   5       42.80       35.15      2.76 o 
   7  -9   5        0.02       -0.04      1.70 o 
   8  -9   5        0.21        0.56      1.82 o 
  -4  -8   5       11.40       11.31      1.90 o 
  -3  -8   5       69.90       69.22      3.87 o 
  -2  -8   5       39.54       40.74      1.93 o 
  -1  -8   5      351.65      348.93      9.17 o 
   0  -8   5      880.48      949.40     15.50 o 
   1  -8   5        0.12       -0.38      0.99 o 
   2  -8   5       31.75       32.81      1.80 o 
   3  -8   5        5.60        7.60      2.14 o 
   4  -8   5       79.02       77.11      4.25 o 
   5  -8   5       13.20       17.06      1.90 o 
   6  -8   5        2.79        0.88      1.30 o 
   7  -8   5        5.70        0.89      1.58 o 
   8  -8   5       23.80       27.66      7.99 o 
  -5  -7   5       30.61       21.42      4.78 o 
  -4  -7   5       22.96       18.26      1.99 o 
  -3  -7   5       12.35       12.51      1.92 o 
  -2  -7   5      228.60      224.26      6.95 o 
  -1  -7   5       50.20       49.30      2.44 o 
   0  -7   5        0.86        1.62      0.64 o 
   1  -7   5        1.15        1.62      0.79 o 
   2  -7   5       25.56       29.43      1.58 o 
   3  -7   5      398.24      433.86      7.96 o 
   4  -7   5        3.62       -0.57      1.27 o 
   5  -7   5       64.35       68.19      4.85 o 
   6  -7   5        4.72        3.78      1.63 o 
   7  -7   5       28.76       24.59      5.77 o 
   8  -7   5       55.58       55.78      4.37 o 
  -6  -6   5        0.00        0.82      3.13 o 
  -5  -6   5        3.29        5.27      3.13 o 
  -4  -6   5        8.72        6.26      2.97 o 
  -3  -6   5      556.60      570.77     10.97 o 
  -2  -6   5       84.94       83.99      3.60 o 
  -1  -6   5        0.24        1.69      0.51 o 
   0  -6   5      216.35      231.30      3.52 o 
   1  -6   5      178.34      180.41      3.03 o 
   2  -6   5      571.04      563.40      7.15 o 
   3  -6   5      113.25      117.44      2.53 o 
   4  -6   5        8.17        5.26      0.85 o 
   5  -6   5        0.34        0.29      1.06 o 
   6  -6   5       44.24       40.34      2.51 o 
   7  -6   5       10.74        9.12      2.39 o 
   8  -6   5        1.93        2.38      1.70 o 
  -6  -5   5      110.90      112.70      8.90 o 
  -5  -5   5       66.24       69.69      6.59 o 
  -4  -5   5        1.08        2.82      1.66 o 
  -3  -5   5       12.00       11.77      0.97 o 
  -2  -5   5     1219.48     1224.97     17.32 o 
  -1  -5   5        4.77        5.85      0.89 o 
   0  -5   5       28.92       25.98      0.94 o 
   1  -5   5      671.05      734.97      8.19 o 
   2  -5   5      200.28      217.93      3.31 o 
   3  -5   5      143.92      147.38      2.41 o 
   4  -5   5       16.17       18.39      1.03 o 
   5  -5   5        1.50        1.67      1.11 o 
   6  -5   5      210.00      210.99      6.49 o 
   7  -5   5        2.00       -1.38      1.38 o 
   8  -5   5        3.00        5.04      1.77 o 
  -7  -4   5        2.38        2.97      3.30 o 
  -6  -4   5      235.56      251.76     12.85 o 
  -5  -4   5        0.34        2.98      1.66 o 
  -4  -4   5      184.47      185.79      6.63 o 
  -3  -4   5      276.31      269.88      5.98 o 
  -2  -4   5      442.86      484.13      6.86 o 
  -1  -4   5     1005.80     1059.09     14.00 o 
   0  -4   5      138.91      152.06      2.10 o 
   1  -4   5      523.58      576.87      6.18 o 
   2  -4   5       35.32       28.96      0.98 o 
   3  -4   5       66.42       62.53      1.52 o 
   4  -4   5       38.35       34.82      1.37 o 
   5  -4   5      132.98      131.72      3.47 o 
   6  -4   5        0.27       -1.13      1.51 o 
   7  -4   5      101.02      108.38      4.47 o 
   8  -4   5        9.15        7.20      1.72 o 
  -7  -3   5       45.26       45.17      6.10 o 
  -6  -3   5       28.19       22.79      3.02 o 
  -5  -3   5     1709.75     1713.19     51.74 o 
  -4  -3   5      143.65      142.44      5.51 o 
  -3  -3   5      111.78      115.27      3.78 o 
  -2  -3   5      435.85      475.56      5.64 o 
  -1  -3   5        2.48        2.94      0.53 o 
   0  -3   5     2416.18     2517.86     23.75 o 
   1  -3   5      173.93      160.30      2.06 o 
   2  -3   5      371.60      388.77      4.42 o 
   3  -3   5      130.63      136.80      2.42 o 
   4  -3   5       30.93       34.40      1.33 o 
   5  -3   5       85.96       87.26      2.68 o 
   6  -3   5      346.70      353.01      9.14 o 
   7  -3   5       24.93       22.19      2.41 o 
   8  -3   5      156.21      178.17      5.54 o 
  -8  -2   5        9.07       11.82      2.85 o 
  -7  -2   5       11.66       12.62      2.68 o 
  -6  -2   5      271.76      284.73     11.62 o 
  -5  -2   5     2130.02     2081.69     42.62 o 
  -4  -2   5       89.71       79.11      3.96 o 
  -3  -2   5      285.25      293.09      5.19 o 
  -2  -2   5        4.75       10.03      0.67 o 
  -1  -2   5     3816.71     4184.49     43.20 o 
   0  -2   5        0.90        4.75      0.85 o 
   1  -2   5      247.88      243.76      3.14 o 
   2  -2   5      372.70      384.70      4.38 o 
   3  -2   5      264.03      261.70      3.88 o 
   4  -2   5      608.06      596.20      8.87 o 
   5  -2   5        4.19        4.74      0.98 o 
   6  -2   5      360.77      361.72      9.22 o 
   7  -2   5       36.71       35.95      2.67 o 
  -8  -1   5       93.06       91.81      5.59 o 
  -7  -1   5       57.46       63.11      6.43 o 
  -6  -1   5       77.80       79.75      4.64 o 
  -5  -1   5        5.18        2.62      1.57 o 
  -4  -1   5       98.51       94.90      4.19 o 
  -3  -1   5      865.94      906.54     11.43 o 
  -2  -1   5      691.89      711.77      9.65 o 
  -1  -1   5        6.00        9.38      0.59 o 
   0  -1   5      244.50      240.71      2.52 o 
   1  -1   5       57.53       57.22      1.25 o 
   2  -1   5      538.85      571.61      6.50 o 
   3  -1   5       18.08       26.75      1.17 o 
   4  -1   5       25.42       23.14      1.84 o 
   5  -1   5       11.82       12.01      2.02 o 
   6  -1   5      399.57      418.27     10.25 o 
   7  -1   5        1.10        0.49      1.18 o 
  -8   0   5       31.56       32.44      3.71 o 
  -7   0   5        1.75        0.70      1.69 o 
  -6   0   5      116.10      107.62      5.12 o 
  -5   0   5        0.62        0.42      0.87 o 
  -4   0   5        7.28        7.50      1.18 o 
  -3   0   5      667.49      724.72     10.57 o 
  -2   0   5     2134.93     2215.86     25.65 o 
  -1   0   5      318.80      297.69      3.64 o 
   0   0   5      149.67      152.12      2.45 o 
   1   0   5       34.00       35.42      1.55 o 
   2   0   5       95.10       85.85      1.87 o 
   3   0   5        8.31        8.63      1.09 o 
   4   0   5       17.58       17.79      1.38 o 
   5   0   5       67.00       71.95      9.89 o 
   6   0   5       70.03       73.80      3.54 o 
   7   0   5       12.32       11.53      3.79 o 
  -8   1   5       27.76       27.91      3.54 o 
  -7   1   5      248.50      269.30      8.85 o 
  -6   1   5      297.51      290.52      6.33 o 
  -5   1   5      286.59      300.08      5.36 o 
  -4   1   5      310.38      310.29      4.83 o 
  -3   1   5      121.86      115.00      2.53 o 
  -2   1   5      361.99      355.84      3.75 o 
  -1   1   5      147.58      145.18      1.98 o 
   0   1   5        6.63       10.59      0.77 o 
   1   1   5      111.35      131.33      2.25 o 
   2   1   5      412.84      427.84      6.40 o 
   3   1   5       67.95       68.02      2.97 o 
   4   1   5       77.15       73.44      3.60 o 
   5   1   5      105.28      107.64      8.90 o 
   6   1   5       23.16       26.60      3.87 o 
  -8   2   5       20.52       19.78      2.80 o 
  -7   2   5       61.91       66.91      2.85 o 
  -6   2   5        3.43        3.46      1.13 o 
  -5   2   5      744.42      735.39     14.28 o 
  -4   2   5      253.87      249.46      4.80 o 
  -3   2   5       70.19       69.75      1.89 o 
  -2   2   5       14.96       14.03      0.70 o 
  -1   2   5      378.19      363.74      4.58 o 
   0   2   5        3.99        5.08      0.72 o 
   1   2   5       17.56       19.02      0.97 o 
   2   2   5        2.40        1.67      0.91 o 
   3   2   5       37.82       36.39      2.37 o 
   4   2   5       30.15       29.40      2.65 o 
   5   2   5       66.10       70.92      3.71 o 
   6   2   5        1.81        4.84      1.48 o 
  -9   3   5       60.99       56.18      3.62 o 
  -8   3   5       23.04       17.50      3.21 o 
  -7   3   5       55.02       52.60      3.54 o 
  -6   3   5       53.45       47.39      1.86 o 
  -5   3   5        4.90        2.90      0.79 o 
  -4   3   5      229.37      232.50      3.37 o 
  -3   3   5       23.70       23.49      0.95 o 
  -2   3   5      115.01      111.01      2.03 o 
  -1   3   5       26.59       21.70      1.16 o 
   0   3   5      229.89      235.92      3.37 o 
   1   3   5       50.69       48.21      1.77 o 
   2   3   5      184.89      178.67      4.88 o 
   3   3   5       33.23       38.08      4.37 o 
   4   3   5       37.76       39.98      3.01 o 
   5   3   5       38.79       41.26      2.82 o 
  -9   4   5       17.23       16.64      2.97 o 
  -8   4   5       13.60       14.48      2.29 o 
  -7   4   5       66.62       67.95      2.38 o 
  -6   4   5      135.56      129.94      3.52 o 
  -5   4   5       27.07       32.25      1.50 o 
  -4   4   5      119.07      119.56      2.55 o 
  -3   4   5       43.40       43.62      1.59 o 
  -2   4   5       30.83       33.97      1.30 o 
  -1   4   5       79.26       79.27      1.84 o 
   0   4   5       19.56       17.11      1.54 o 
   1   4   5        9.19        8.24      2.05 o 
   2   4   5       26.26       21.54      2.49 o 
   3   4   5        0.53       -0.02      1.38 o 
   4   4   5       16.13       16.10      2.80 o 
  -9   5   5       80.06       80.57      5.77 o 
  -8   5   5       79.00       81.59      4.47 o 
  -7   5   5      234.22      215.42      7.31 o 
  -6   5   5       30.77       31.55      1.67 o 
  -5   5   5       26.19       28.01      2.25 o 
  -4   5   5       40.27       39.64      2.12 o 
  -3   5   5       68.08       70.23      2.61 o 
  -2   5   5      130.69      131.79      3.39 o 
  -1   5   5        0.92        1.62      1.33 o 
   0   5   5      353.99      343.45      6.78 o 
   1   5   5       16.92       13.47      1.70 o 
   2   5   5        4.45        0.74      1.62 o 
   3   5   5        0.03       -0.15      1.62 o 
  -8   6   5      163.19      162.69      5.37 o 
  -7   6   5       11.18       11.15      1.84 o 
  -6   6   5        3.77        3.94      1.85 o 
  -5   6   5       16.38       15.16      2.37 o 
  -4   6   5      364.10      344.53      9.47 o 
  -3   6   5       57.22       54.26      3.73 o 
  -2   6   5        2.20        1.80      1.25 o 
  -1   6   5       63.05       60.85      2.76 o 
   0   6   5      641.15      615.60     10.71 o 
   1   6   5       25.71       28.59      2.54 o 
   2   6   5       49.08       44.06      3.59 o 
  -8   7   5       24.40       19.76      5.11 o 
  -7   7   5       13.16       16.31      2.85 o 
  -6   7   5        0.47       -0.53      2.72 o 
  -5   7   5       20.74       19.64      2.80 o 
  -4   7   5       29.42       33.12      2.63 o 
  -3   7   5        0.16       -1.21      1.33 o 
  -2   7   5       42.63       44.00      3.01 o 
  -1   7   5        1.96        3.07      1.48 o 
   0   7   5       36.94       32.62      3.46 o 
   1   7   5        5.61        5.87      2.22 o 
  -7   8   5        0.52        0.11      2.04 o 
  -6   8   5       42.36       37.12      3.73 o 
  -5   8   5      199.81      206.78     11.20 o 
  -4   8   5       56.77       49.17      5.52 o 
  -3   8   5       10.65       14.66      2.25 o 
  -2   8   5       51.71       46.07      4.19 o 
  -1   8   5      171.02      141.80      5.22 o 
   0   8   5        4.23        0.87      1.97 o 
  -6   9   5        3.49        7.58      3.79 o 
  -5   9   5        3.02        0.66      3.13 o 
  -4   9   5       19.56       17.96      4.45 o 
  -3   9   5        1.78        3.44      2.50 o 
  -2   9   5        6.54        4.28      3.79 o 
   2 -12   6      223.91      259.01     13.02 o 
   3 -12   6       81.12       86.83      7.74 o 
   4 -12   6        4.21        8.57      3.62 o 
   5 -12   6        1.08        0.16      3.13 o 
  -1 -11   6       45.52       41.85      5.27 o 
   0 -11   6       24.25       23.23      4.28 o 
   1 -11   6       70.16       79.09      6.76 o 
   2 -11   6        0.85        4.12      2.97 o 
   3 -11   6      206.79      222.76     11.53 o 
   4 -11   6       11.06       12.03      3.79 o 
   5 -11   6       38.35       34.93      5.27 o 
   6 -11   6        3.57        4.18      2.49 o 
  -2 -10   6      105.07      106.88      5.18 o 
  -1 -10   6       18.83       17.08      2.02 o 
   0 -10   6       91.09       99.25      6.84 o 
   1 -10   6       88.47       84.28      7.58 o 
   2 -10   6      159.56      168.86     11.04 o 
   3 -10   6       55.69       51.61      3.14 o 
   4 -10   6        7.76        5.08      2.25 o 
   5 -10   6        0.20       -1.48      1.74 o 
   6 -10   6       49.66       38.64     10.30 o 
   7 -10   6        0.38       -1.69      1.69 o 
  -3  -9   6        1.22       -0.72      1.65 o 
  -2  -9   6       20.76       20.61      3.54 o 
  -1  -9   6        0.03        0.49      1.38 o 
   0  -9   6      417.11      464.02     10.27 o 
   1  -9   6        9.19        8.37      1.36 o 
   2  -9   6      159.75      164.49      5.16 o 
   3  -9   6       61.08       59.40      2.71 o 
   4  -9   6       17.64       18.59      2.04 o 
   5  -9   6      106.05       99.56      6.34 o 
   6  -9   6       20.55       14.10      2.08 o 
   7  -9   6       30.76       29.03      3.21 o 
  -4  -8   6        6.68        7.91      3.79 o 
  -3  -8   6      425.62      415.35     10.77 o 
  -2  -8   6      145.73      148.03      3.46 o 
  -1  -8   6      489.90      493.23      9.71 o 
   0  -8   6      237.02      224.70      5.13 o 
   1  -8   6     1496.90     1500.17     26.18 o 
   2  -8   6      173.29      178.72      4.10 o 
   3  -8   6      157.48      152.57      4.38 o 
   4  -8   6      132.19      117.21      4.03 o 
   5  -8   6       33.06       26.62      2.85 o 
   6  -8   6        2.36        2.52      1.50 o 
   7  -8   6        8.52       12.47      2.72 o 
  -5  -7   6        3.87        6.10      3.62 o 
  -4  -7   6        4.14        8.57      3.46 o 
  -3  -7   6        0.99        0.43      1.27 o 
  -2  -7   6      567.12      575.24     13.65 o 
  -1  -7   6      635.53      622.95      9.46 o 
   0  -7   6      142.15      144.04      3.26 o 
   1  -7   6      572.49      583.75      7.55 o 
   2  -7   6        5.07        6.93      0.91 o 
   3  -7   6        0.11       -0.79      0.79 o 
   4  -7   6       21.01       16.23      1.59 o 
   5  -7   6      217.49      197.88      9.79 o 
   6  -7   6       70.99       70.37      3.39 o 
   7  -7   6        3.17        2.43      1.78 o 
   8  -7   6       18.47       20.31      3.46 o 
  -6  -6   6       15.23       13.84      4.45 o 
  -5  -6   6        0.53        2.14      2.80 o 
  -4  -6   6       73.44       66.07      6.59 o 
  -3  -6   6      152.94      159.35      4.39 o 
  -2  -6   6      601.87      572.49     13.18 o 
  -1  -6   6       32.08       37.92      1.63 o 
   0  -6   6        6.79        9.99      0.72 o 
   1  -6   6      146.26      155.26      2.77 o 
   2  -6   6      235.76      238.18      4.07 o 
   3  -6   6       89.99       83.00      2.12 o 
   4  -6   6        0.78        0.64      0.76 o 
   5  -6   6        9.79       10.28      1.62 o 
   6  -6   6        8.38        8.49      1.90 o 
   7  -6   6        1.84        2.88      2.39 o 
   8  -6   6        4.51        6.26      1.95 o 
  -6  -5   6       21.55       19.44      4.78 o 
  -5  -5   6      211.65      219.13     11.53 o 
  -4  -5   6      944.99      940.62     31.30 o 
  -3  -5   6     1251.54     1228.69     20.99 o 
  -2  -5   6        8.96        8.85      1.01 o 
  -1  -5   6       76.94       82.09      2.66 o 
   0  -5   6      302.47      299.93      3.84 o 
   1  -5   6      117.12      118.84      2.14 o 
   2  -5   6       86.61       95.73      1.85 o 
   3  -5   6        0.20       -0.04      0.51 o 
   4  -5   6      121.38      126.88      3.08 o 
   5  -5   6       21.20       25.67      2.53 o 
   6  -5   6       74.50       66.77      3.75 o 
   7  -5   6       52.53       62.82      3.76 o 
   8  -5   6       29.85       30.92      3.02 o 
  -7  -4   6       26.24       27.19      5.44 o 
  -6  -4   6       13.56       13.02      3.95 o 
  -5  -4   6      211.94      220.95     11.37 o 
  -4  -4   6      408.47      389.48     13.76 o 
  -3  -4   6      410.41      417.79      6.52 o 
  -2  -4   6      145.50      157.38      2.68 o 
  -1  -4   6       24.23       22.13      1.52 o 
   0  -4   6        0.03        0.68      0.42 o 
   1  -4   6       51.38       60.15      1.43 o 
   2  -4   6      101.00       99.50      1.86 o 
   3  -4   6      435.49      428.41      7.54 o 
   4  -4   6       85.46       78.43      2.71 o 
   5  -4   6        5.72        4.93      1.20 o 
   6  -4   6        6.07        5.73      1.74 o 
   7  -4   6       19.40       22.83      2.56 o 
  -7  -3   6        9.43        8.57      3.79 o 
  -6  -3   6      167.64      174.65     10.22 o 
  -5  -3   6      190.13      193.59     10.38 o 
  -4  -3   6      185.16      166.91      9.72 o 
  -3  -3   6        1.08        3.12      0.57 o 
  -2  -3   6       29.48       27.93      1.09 o 
  -1  -3   6      175.89      164.74      2.53 o 
   0  -3   6       65.72       59.16      1.19 o 
   1  -3   6        0.41        0.85      0.45 o 
   2  -3   6      115.88      103.26      1.98 o 
   3  -3   6        7.49        9.60      0.81 o 
   4  -3   6        3.35        3.14      0.88 o 
   5  -3   6        0.13       -0.91      0.91 o 
   6  -3   6       17.01       13.43      2.55 o 
   7  -3   6        1.24        1.37      1.81 o 
  -8  -2   6       13.71       14.50      3.15 o 
  -7  -2   6        6.70       16.88      4.12 o 
  -6  -2   6      628.85      635.53     16.01 o 
  -5  -2   6      500.42      514.65     15.08 o 
  -4  -2   6       58.76       56.32      3.16 o 
  -3  -2   6      247.10      248.72      3.92 o 
  -2  -2   6        1.29        2.46      0.71 o 
  -1  -2   6       52.82       53.95      1.25 o 
   0  -2   6      195.05      212.09      2.62 o 
   1  -2   6       20.51       20.40      0.89 o 
   2  -2   6       91.62       85.69      1.59 o 
   3  -2   6       78.96       88.65      2.10 o 
   4  -2   6       37.94       34.69      2.02 o 
   5  -2   6      125.94      129.68      4.23 o 
   6  -2   6        3.37        5.48      1.74 o 
   7  -2   6       39.78       41.05      3.14 o 
  -8  -1   6       43.97       45.10      4.48 o 
  -7  -1   6      643.98      718.10     18.11 o 
  -6  -1   6      700.53      707.01     17.29 o 
  -5  -1   6      680.84      673.08     16.24 o 
  -4  -1   6      585.69      583.16      7.99 o 
  -3  -1   6      195.20      201.99      3.49 o 
  -2  -1   6      468.25      479.20      7.08 o 
  -1  -1   6      162.68      156.03      2.23 o 
   0  -1   6      239.43      232.32      2.80 o 
   1  -1   6      317.63      298.23      3.95 o 
   2  -1   6      310.17      309.36      4.36 o 
   3  -1   6       24.63       23.78      1.37 o 
   4  -1   6       85.62       81.03      2.83 o 
   5  -1   6       14.69       16.15      2.18 o 
   6  -1   6      294.40      318.18     11.12 o 
   7  -1   6       14.59       11.41      1.99 o 
  -8   0   6      221.10      236.37      8.91 o 
  -7   0   6      132.52      139.71      6.34 o 
  -6   0   6      737.73      777.72     18.52 o 
  -5   0   6      705.46      698.95     12.71 o 
  -4   0   6      389.48      388.74      6.59 o 
  -3   0   6       34.97       39.95      1.73 o 
  -2   0   6      802.53      846.87     10.61 o 
  -1   0   6        3.59        6.21      0.61 o 
   0   0   6      160.28      141.65      2.34 o 
   1   0   6        5.78        6.41      0.81 o 
   2   0   6      327.60      347.31      9.74 o 
   3   0   6       35.46       31.96      3.53 o 
   4   0   6       52.38       50.53      2.71 o 
   5   0   6      187.71      190.93      6.25 o 
   6   0   6      263.46      284.24      8.15 o 
  -8   1   6      170.21      190.50     11.53 o 
  -7   1   6      107.01      106.98      8.49 o 
  -6   1   6      423.62      436.96      8.90 o 
  -5   1   6        6.08        9.67      1.33 o 
  -4   1   6        0.01        0.48      0.92 o 
  -3   1   6       32.56       31.25      1.03 o 
  -2   1   6       85.82       86.66      1.60 o 
  -1   1   6        0.07       -0.27      0.45 o 
   0   1   6       22.43       23.97      1.29 o 
   1   1   6        0.37        1.05      0.63 o 
   2   1   6      432.31      412.54      8.45 o 
   3   1   6      189.65      201.36      5.30 o 
   4   1   6       58.93       61.56      4.61 o 
   5   1   6       54.07       59.79      6.34 o 
   6   1   6      339.72      360.46      9.57 o 
  -8   2   6        1.24        0.61      1.10 o 
  -7   2   6        8.92       10.31      1.52 o 
  -6   2   6       42.96       40.16      2.38 o 
  -5   2   6      180.84      180.82      3.91 o 
  -4   2   6        1.56        1.67      0.71 o 
  -3   2   6       83.54       76.68      1.67 o 
  -2   2   6       44.21       44.85      1.35 o 
  -1   2   6      122.98      125.17      2.27 o 
   0   2   6       12.83       13.04      0.96 o 
   1   2   6       49.02       43.14      2.66 o 
   2   2   6       11.70       12.47      1.95 o 
   3   2   6        8.66        8.38      1.86 o 
   4   2   6       26.61       27.97      2.81 o 
   5   2   6        5.57        6.92      1.89 o 
  -8   3   6       41.39       40.29      4.60 o 
  -7   3   6        0.51       -0.53      0.76 o 
  -6   3   6      347.89      350.85      6.32 o 
  -5   3   6       54.11       52.13      1.87 o 
  -4   3   6       17.40       16.90      1.25 o 
  -3   3   6       73.44       77.29      2.32 o 
  -2   3   6        0.04       -0.07      0.69 o 
  -1   3   6        4.01        2.83      0.73 o 
   0   3   6        6.97        9.63      1.37 o 
   1   3   6       14.11       14.08      1.57 o 
   2   3   6       23.03       22.50      2.17 o 
   3   3   6        7.40        6.00      1.85 o 
   4   3   6       11.03       13.26      2.25 o 
  -8   4   6       48.95       53.85      3.69 o 
  -7   4   6       14.59       14.06      2.03 o 
  -6   4   6        0.97        0.94      1.01 o 
  -5   4   6        1.18        1.78      0.75 o 
  -4   4   6       12.24        9.77      1.13 o 
  -3   4   6       30.13       33.13      2.34 o 
  -2   4   6       13.53       10.61      1.64 o 
  -1   4   6       15.79       18.37      2.09 o 
   0   4   6       36.23       38.04      2.28 o 
   1   4   6      158.00      156.07      4.25 o 
   2   4   6       71.19       71.57      6.92 o 
   3   4   6        1.49        1.04      1.66 o 
   4   4   6       71.51       97.06      4.75 o 
  -8   5   6       16.31       13.19      2.53 o 
  -7   5   6       25.32       27.60      2.45 o 
  -6   5   6       15.77       17.23      1.36 o 
  -5   5   6       39.13       46.32      2.78 o 
  -4   5   6       29.07       36.58      2.53 o 
  -3   5   6        5.93        5.33      1.42 o 
  -2   5   6       32.91       32.97      3.31 o 
  -1   5   6       40.94       36.67      2.62 o 
   0   5   6       15.10       16.31      2.16 o 
   1   5   6        0.16       -0.51      1.36 o 
   2   5   6       16.45       12.92      2.45 o 
   3   5   6        2.50        4.24      1.98 o 
  -8   6   6        3.55        5.77      2.97 o 
  -7   6   6       22.84       26.25      7.83 o 
  -6   6   6        1.24        1.92      2.22 o 
  -5   6   6       21.05       18.12      2.62 o 
  -4   6   6        0.14       -0.62      1.74 o 
  -3   6   6        2.25        1.20      2.06 o 
  -2   6   6       19.59       23.65      2.50 o 
  -1   6   6      157.29      159.35      5.24 o 
   0   6   6       29.84       32.34      2.71 o 
   1   6   6       35.72       31.37      3.35 o 
   2   6   6       18.94       22.91      3.00 o 
  -7   7   6        2.98        1.58      2.09 o 
  -6   7   6       10.42       18.62      2.91 o 
  -5   7   6       45.04       40.90      3.06 o 
  -4   7   6       49.42       45.72      3.90 o 
  -3   7   6       11.00       14.56      2.79 o 
  -2   7   6        0.06       -1.52      2.01 o 
  -1   7   6       81.82       71.58      4.14 o 
   0   7   6       23.97       19.89      2.47 o 
  -6   8   6        5.11        0.16      2.97 o 
  -5   8   6       42.48       34.11      5.44 o 
  -4   8   6       29.73       31.80      5.27 o 
  -3   8   6       55.86       57.67      6.43 o 
  -2   8   6       22.44       26.62      3.73 o 
   2 -12   7       64.31       50.75      6.26 o 
   3 -12   7       15.79       15.65      4.28 o 
   4 -12   7        2.61        4.45      3.46 o 
   0 -11   7       29.04       24.22      4.45 o 
   1 -11   7       71.05       68.21      6.43 o 
   2 -11   7        4.60        4.67      4.37 o 
   3 -11   7       17.29       18.28      2.97 o 
   4 -11   7       30.95       41.61      4.07 o 
   5 -11   7      174.83      175.93      7.57 o 
  -2 -10   7        8.70        8.76      2.34 o 
  -1 -10   7       10.86        6.76      2.97 o 
   0 -10   7        2.50        1.83      1.39 o 
   1 -10   7       37.06       34.92      3.61 o 
   2 -10   7       86.33       90.77      4.95 o 
   3 -10   7       61.33       70.43      3.66 o 
   4 -10   7       32.36       25.54      2.47 o 
   5 -10   7        0.18       -1.65      2.47 o 
   6 -10   7        1.00        1.43      2.15 o 
  -3  -9   7        0.76        1.45      3.13 o 
  -2  -9   7      173.02      168.58     10.05 o 
  -1  -9   7       77.05       74.12      3.77 o 
   0  -9   7       71.35       72.95      3.38 o 
   1  -9   7      278.87      288.66      6.66 o 
   2  -9   7      250.44      261.65      6.96 o 
   3  -9   7        2.61       -0.27      1.23 o 
   4  -9   7        0.01        0.48      1.19 o 
   5  -9   7        7.47        6.62      4.12 o 
   6  -9   7        1.90        0.73      1.57 o 
   7  -9   7        1.05        0.39      1.82 o 
  -4  -8   7       45.77       40.37      6.26 o 
  -3  -8   7       97.43       91.47      5.11 o 
  -2  -8   7        2.80        5.90      1.25 o 
  -1  -8   7        8.72        9.21      1.13 o 
   0  -8   7        6.64        2.90      1.10 o 
   1  -8   7      548.61      550.44     10.05 o 
   2  -8   7      309.02      296.26      8.59 o 
   3  -8   7      237.64      245.92      7.51 o 
   4  -8   7      131.91      127.25      8.57 o 
   5  -8   7      276.50      243.64      6.55 o 
   6  -8   7      127.56      121.27      6.21 o 
   7  -8   7        0.14       -0.67      1.66 o 
  -5  -7   7        8.83        2.14      3.62 o 
  -4  -7   7        7.64        8.24      3.62 o 
  -3  -7   7       19.87       21.55      2.88 o 
  -2  -7   7       74.15       68.77      3.59 o 
  -1  -7   7       14.87       12.55      1.10 o 
   0  -7   7       25.36       25.86      1.79 o 
   1  -7   7       84.17       86.54      2.95 o 
   2  -7   7      206.86      212.33      3.98 o 
   3  -7   7        5.99        5.49      1.33 o 
   4  -7   7       31.55       31.58      2.43 o 
   5  -7   7        5.98        7.94      1.70 o 
   6  -7   7       16.89       13.65      5.93 o 
   7  -7   7        7.09        7.49      2.18 o 
  -5  -6   7        0.27        0.82      2.97 o 
  -4  -6   7       14.49       22.08      4.45 o 
  -3  -6   7       51.68       49.42      2.56 o 
  -2  -6   7        0.00       -0.92      0.92 o 
  -1  -6   7       18.43       21.13      1.26 o 
   0  -6   7      258.50      262.68      5.04 o 
   1  -6   7       11.48       13.06      1.03 o 
   2  -6   7        0.14       -0.12      0.82 o 
   3  -6   7      135.87      138.01      3.49 o 
   4  -6   7       51.62       45.53      3.17 o 
   5  -6   7       40.58       42.06      2.78 o 
   6  -6   7       18.15       14.05      2.34 o 
   7  -6   7        6.48        8.83      2.18 o 
  -6  -5   7        0.68       -0.82      2.80 o 
  -5  -5   7        2.49        0.33      2.64 o 
  -4  -5   7      174.44      167.23      9.72 o 
  -3  -5   7        5.79        4.94      1.48 o 
  -2  -5   7        7.25        5.30      1.33 o 
  -1  -5   7       76.34       70.71      1.91 o 
   0  -5   7      172.50      177.04      3.27 o 
   1  -5   7      437.67      432.71      6.39 o 
   2  -5   7      344.36      331.45      5.46 o 
   3  -5   7        1.24        0.81      0.77 o 
   4  -5   7       21.71       16.38      1.84 o 
   5  -5   7       51.03       51.49      3.98 o 
   6  -5   7        5.37        2.56      2.64 o 
   7  -5   7       35.63       38.12      3.38 o 
  -7  -4   7       68.00       78.43      7.91 o 
  -6  -4   7       52.14       49.26      6.26 o 
  -5  -4   7       65.44       70.85      6.76 o 
  -4  -4   7        0.19       -1.81      2.14 o 
  -3  -4   7       19.26       20.00      2.24 o 
  -2  -4   7       96.12       88.64      2.57 o 
  -1  -4   7      784.56      812.11     11.46 o 
   0  -4   7       46.41       46.54      1.35 o 
   1  -4   7      119.62      122.60      2.20 o 
   2  -4   7       36.24       29.99      1.66 o 
   3  -4   7        0.01       -0.72      0.78 o 
   4  -4   7        5.77        7.15      1.24 o 
   5  -4   7        0.87       -0.45      1.17 o 
   6  -4   7      106.66      119.81      8.24 o 
   7  -4   7       44.93       38.26      4.86 o 
  -7  -3   7       19.74       23.73      5.11 o 
  -6  -3   7       15.76       16.48      4.12 o 
  -5  -3   7        0.79       -0.82      2.31 o 
  -4  -3   7       51.48       54.53      6.18 o 
  -3  -3   7       38.56       31.88      1.95 o 
  -2  -3   7      217.69      231.97      4.01 o 
  -1  -3   7      133.54      141.77      2.44 o 
   0  -3   7      120.98      118.47      1.97 o 
   1  -3   7        2.03        1.33      0.49 o 
   2  -3   7       66.69       67.89      1.59 o 
   3  -3   7       21.53       21.31      2.02 o 
   4  -3   7       18.88       18.32      1.70 o 
   5  -3   7       78.28       65.45      3.80 o 
   6  -3   7       63.85       68.49      5.35 o 
   7  -3   7       79.46       92.19      4.66 o 
  -7  -2   7       26.78       26.03      5.11 o 
  -6  -2   7       78.52       72.50      6.92 o 
  -5  -2   7      141.31      139.62      5.42 o 
  -4  -2   7      107.79      102.68      3.01 o 
  -3  -2   7      183.99      191.78      3.98 o 
  -2  -2   7      104.72      106.18      2.37 o 
  -1  -2   7       12.54       13.31      0.82 o 
   0  -2   7      416.66      398.10      5.30 o 
   1  -2   7        2.90        3.06      0.56 o 
   2  -2   7       20.54       19.68      1.12 o 
   3  -2   7      118.22      117.86      3.97 o 
   4  -2   7       41.02       37.07      2.43 o 
   5  -2   7       31.76       22.81      2.65 o 
   6  -2   7       12.58       10.42      2.13 o 
  -8  -1   7        1.34       -1.81      3.13 o 
  -7  -1   7      143.38      143.26      6.69 o 
  -6  -1   7        2.03        4.26      4.78 o 
  -5  -1   7      566.98      599.16     15.08 o 
  -4  -1   7        2.24        3.53      0.98 o 
  -3  -1   7      315.36      325.61      7.09 o 
  -2  -1   7      376.86      398.53      5.75 o 
  -1  -1   7      351.56      364.56      4.35 o 
   0  -1   7      189.54      175.53      2.78 o 
   1  -1   7       94.45       92.31      2.00 o 
   2  -1   7      110.56      108.23      4.23 o 
   3  -1   7      118.68      111.12      3.52 o 
   4  -1   7       21.11       20.52      2.03 o 
   5  -1   7       31.60       32.30      4.86 o 
   6  -1   7       51.28       48.29      3.52 o 
  -8   0   7        0.05        3.95      3.13 o 
  -7   0   7        2.76        1.90      3.62 o 
  -6   0   7        2.48       -0.01      1.81 o 
  -5   0   7      250.41      259.37      6.10 o 
  -4   0   7       12.58       13.45      1.52 o 
  -3   0   7       40.07       38.91      1.46 o 
  -2   0   7      322.48      299.49      4.20 o 
  -1   0   7      312.47      320.97      4.20 o 
   0   0   7      230.73      221.67      3.35 o 
   1   0   7       19.86       17.84      2.16 o 
   2   0   7        2.07        1.18      1.09 o 
   3   0   7        0.44       -0.22      1.09 o 
   4   0   7       82.01       64.73     12.69 o 
   5   0   7       10.11        5.98      1.94 o 
  -8   1   7        3.90        3.51      2.44 o 
  -7   1   7       10.39       12.56      5.03 o 
  -6   1   7       69.33       73.15      3.84 o 
  -5   1   7      112.14      115.05      3.83 o 
  -4   1   7        0.66        0.14      0.72 o 
  -3   1   7       29.03       29.43      1.81 o 
  -2   1   7        0.75        0.86      0.58 o 
  -1   1   7        1.19        0.48      0.68 o 
   0   1   7       10.39        9.61      0.90 o 
   1   1   7       14.89       13.58      1.67 o 
   2   1   7       16.80       19.30      1.96 o 
   3   1   7      116.83      100.77      3.84 o 
   4   1   7       15.53       13.36      2.34 o 
   5   1   7       26.85       28.28      2.97 o 
  -8   2   7        0.01       -0.27      1.42 o 
  -7   2   7        2.74        2.57      1.28 o 
  -6   2   7      712.26      712.87     11.69 o 
  -5   2   7       29.88       31.00      1.96 o 
  -4   2   7      319.61      329.27      5.20 o 
  -3   2   7       74.87       67.77      2.11 o 
  -2   2   7     1046.84     1040.22     14.78 o 
  -1   2   7       71.58       65.87      2.36 o 
   0   2   7       56.08       53.46      2.17 o 
   1   2   7        0.28        2.66      1.12 o 
   2   2   7       16.12       24.08      2.30 o 
   3   2   7        0.10       -1.02      1.45 o 
   4   2   7        1.50        2.87      2.72 o 
  -8   3   7       11.01       11.79      5.27 o 
  -7   3   7       12.19        9.51      2.90 o 
  -6   3   7      151.59      166.01      4.25 o 
  -5   3   7       17.08       17.29      2.40 o 
  -4   3   7       87.56       89.01      2.75 o 
  -3   3   7        5.81        4.04      1.13 o 
  -2   3   7        3.26        1.15      1.14 o 
  -1   3   7        6.99        6.22      1.29 o 
   0   3   7       13.36       10.85      1.49 o 
   1   3   7      121.92      112.80      3.64 o 
   2   3   7      154.76      138.95      5.61 o 
   3   3   7        5.84        6.65      2.06 o 
   4   3   7       48.59       69.28      9.06 o 
  -8   4   7        4.28        3.13      2.31 o 
  -7   4   7        1.05        3.44      1.94 o 
  -6   4   7        9.15        8.25      1.64 o 
  -5   4   7       57.84       56.83      2.72 o 
  -4   4   7       14.81       16.09      1.70 o 
  -3   4   7       10.83       11.59      2.27 o 
  -2   4   7        1.52        1.59      1.32 o 
  -1   4   7       60.90       64.62      3.42 o 
   0   4   7        0.48       -0.27      1.17 o 
   1   4   7       10.49        6.43      1.52 o 
   2   4   7       46.33       53.65      3.80 o 
   3   4   7        0.00       -1.77      1.77 o 
  -8   5   7       81.45       73.81      5.93 o 
  -7   5   7       22.30       21.87      3.18 o 
  -6   5   7      158.27      164.37      4.25 o 
  -5   5   7        0.42       -1.20      1.20 o 
  -4   5   7      181.57      181.80     10.08 o 
  -3   5   7       26.55       21.16      4.20 o 
  -2   5   7       41.91       44.19      3.10 o 
  -1   5   7        0.88        2.03      2.42 o 
   0   5   7       25.53       24.82      2.24 o 
   1   5   7       22.59       18.22      4.94 o 
   2   5   7       45.22       57.29      4.19 o 
  -7   6   7       44.03       42.16      8.07 o 
  -6   6   7       13.37        8.22      2.39 o 
  -5   6   7        3.71        4.63      1.69 o 
  -4   6   7        1.21       -0.41      1.86 o 
  -3   6   7        7.83        8.88      2.39 o 
  -2   6   7        3.40        1.06      5.27 o 
  -1   6   7       25.50       24.51      3.41 o 
   0   6   7        3.34        1.90      1.71 o 
  -6   7   7        3.11        5.44      3.46 o 
  -5   7   7        2.77        3.79      3.30 o 
  -4   7   7        0.66        0.00      2.97 o 
  -3   7   7        3.84        5.44      3.30 o 
  -2   7   7        0.76        0.99      3.13 o 
  -1   7   7        0.68       -3.13      3.13 o 
   0 -11   8       92.32      101.35      6.26 o 
   1 -11   8       15.78       15.97      2.88 o 
   2 -11   8       44.34       40.07      4.94 o 
   3 -11   8       19.96       20.70      3.26 o 
   4 -11   8        5.38        5.19      3.38 o 
   5 -11   8       33.58       32.31      3.96 o 
  -2 -10   8        7.77        5.57      2.13 o 
  -1 -10   8        4.91        4.94      2.80 o 
   0 -10   8       18.63       22.22      5.60 o 
   1 -10   8        2.77        0.00      1.86 o 
   2 -10   8        2.57        1.15      1.86 o 
   3 -10   8       38.80       35.69      3.20 o 
   4 -10   8       30.93       30.62      7.99 o 
   5 -10   8       12.67       14.17      4.12 o 
   6 -10   8       13.94       13.35      4.28 o 
  -3  -9   8       29.64       30.88      3.09 o 
  -2  -9   8      280.21      278.94     11.20 o 
  -1  -9   8       88.14      102.93      3.93 o 
   0  -9   8        3.10        3.89      1.80 o 
   1  -9   8      173.09      172.04      7.80 o 
   2  -9   8        7.34        5.13      1.82 o 
   3  -9   8       59.03       63.12      3.38 o 
   4  -9   8       46.91       42.32      8.32 o 
   5  -9   8        0.81       -0.74      1.85 o 
   6  -9   8      462.79      486.70     14.04 o 
  -4  -8   8        3.25       -1.15      2.97 o 
  -3  -8   8        1.90       -0.90      3.46 o 
  -2  -8   8      110.74      114.97      5.93 o 
  -1  -8   8        2.64        1.44      1.15 o 
   0  -8   8      293.20      268.33      6.01 o 
   1  -8   8        6.06        4.82      1.24 o 
   2  -8   8        9.18        7.79      1.64 o 
   3  -8   8      260.36      255.67      6.78 o 
   4  -8   8       14.89       12.36      2.44 o 
   5  -8   8       27.19       32.38      3.61 o 
   6  -8   8      190.10      183.25      7.06 o 
  -4  -7   8       16.19       21.58      4.94 o 
  -3  -7   8       32.19       18.62      2.64 o 
  -2  -7   8        2.87        3.25      0.93 o 
  -1  -7   8        1.74       -0.16      0.73 o 
   0  -7   8        5.27        7.62      1.25 o 
   1  -7   8      526.90      502.00      9.33 o 
   2  -7   8       30.07       26.52      2.29 o 
   3  -7   8      285.01      266.29     10.63 o 
   4  -7   8      240.15      253.93      8.50 o 
   5  -7   8        3.60        7.37      1.71 o 
   6  -7   8        5.57        4.13      1.92 o 
  -5  -6   8        0.21       -2.64      2.64 o 
  -4  -6   8      194.48      205.46     11.53 o 
  -3  -6   8      414.62      358.85     11.70 o 
  -2  -6   8       64.13       49.62      3.42 o 
  -1  -6   8      250.81      229.68      5.08 o 
   0  -6   8       80.30       69.14      2.83 o 
   1  -6   8     2406.51     2314.07     34.58 o 
   2  -6   8        1.21        2.37      1.04 o 
   3  -6   8      111.13      107.59      4.95 o 
   4  -6   8     1089.37     1059.29     18.78 o 
   5  -6   8      374.63      357.14     10.78 o 
   6  -6   8        2.10        3.64      2.06 o 
  -6  -5   8       66.43       82.05      7.91 o 
  -5  -5   8        5.32        7.74      3.79 o 
  -4  -5   8       87.39       73.98      6.92 o 
  -3  -5   8        3.13        0.94      1.31 o 
  -2  -5   8       70.19       63.78      2.92 o 
  -1  -5   8       10.46       11.38      1.27 o 
   0  -5   8       68.29       64.56      2.47 o 
   1  -5   8      302.32      288.46      5.30 o 
   2  -5   8      156.42      149.67      4.26 o 
   3  -5   8      181.06      186.46      5.22 o 
   4  -5   8        0.60        3.30      1.67 o 
   5  -5   8       27.74       25.04      2.42 o 
   6  -5   8        0.13        1.85      1.74 o 
  -6  -4   8       20.90       18.12      4.45 o 
  -5  -4   8       14.21       14.50      4.12 o 
  -4  -4   8       95.51       89.30      7.25 o 
  -3  -4   8       38.27       36.95      2.24 o 
  -2  -4   8      168.87      155.67      4.31 o 
  -1  -4   8       57.98       57.08      2.09 o 
   0  -4   8      213.37      215.12      4.27 o 
   1  -4   8        7.24        6.02      1.12 o 
   2  -4   8      899.73      897.93     16.42 o 
   3  -4   8      186.84      183.58      4.45 o 
   4  -4   8        6.83        6.11      1.32 o 
   5  -4   8        0.00       -0.38      1.54 o 
   6  -4   8       74.75       74.26      4.70 o 
  -7  -3   8        1.21        6.26      3.79 o 
  -6  -3   8      141.77      162.95     10.38 o 
  -5  -3   8      139.26      126.04      8.73 o 
  -4  -3   8        1.29        0.74      0.94 o 
  -3  -3   8      203.41      179.07      4.70 o 
  -2  -3   8       18.61       23.51      1.24 o 
  -1  -3   8      172.26      166.76      3.04 o 
   0  -3   8      487.95      491.88      7.76 o 
   1  -3   8      332.23      339.52      5.34 o 
   2  -3   8       71.30       73.34      2.67 o 
   3  -3   8       18.05       19.80      2.17 o 
   4  -3   8       10.12       10.93      1.52 o 
   5  -3   8        7.38        4.68      1.94 o 
   6  -3   8       73.40       72.05      4.28 o 
  -7  -2   8        1.16        1.98      3.13 o 
  -6  -2   8        0.07       -2.47      2.47 o 
  -5  -2   8       88.63       84.61      4.35 o 
  -4  -2   8        4.39        6.01      1.34 o 
  -3  -2   8      137.45      137.50      4.29 o 
  -2  -2   8       84.90       88.43      2.31 o 
  -1  -2   8       59.22       59.09      1.86 o 
   0  -2   8      315.85      316.48      5.57 o 
   1  -2   8      478.39      487.49      7.59 o 
   2  -2   8       19.64       20.28      1.73 o 
   3  -2   8        0.12       -0.57      0.99 o 
   4  -2   8      177.26      176.81      5.35 o 
   5  -2   8        1.81        1.35      1.74 o 
   6  -2   8       17.67       13.38      2.44 o 
  -7  -1   8        2.50       -2.97      2.97 o 
  -6  -1   8      179.20      181.22      6.96 o 
  -5  -1   8       66.83       68.20      4.19 o 
  -4  -1   8       49.68       47.04      2.73 o 
  -3  -1   8       94.35       97.70      2.40 o 
  -2  -1   8       80.07       83.57      2.38 o 
  -1  -1   8      117.43      112.72      2.93 o 
   0  -1   8      202.20      196.04      3.73 o 
   1  -1   8       38.77       37.41      2.37 o 
   2  -1   8        9.00        7.15      1.46 o 
   3  -1   8       13.38        7.94      1.42 o 
   4  -1   8      177.15      164.03      6.12 o 
   5  -1   8      103.45      108.18      9.64 o 
  -7   0   8        4.69        3.21      2.21 o 
  -6   0   8        6.07        6.71      1.63 o 
  -5   0   8        7.62        9.97      1.56 o 
  -4   0   8        0.12       -0.11      0.56 o 
  -3   0   8       89.79       98.71      3.02 o 
  -2   0   8      267.82      258.49      6.04 o 
  -1   0   8      127.84      132.20      3.47 o 
   0   0   8       10.60       10.38      1.59 o 
   1   0   8       62.00       63.49      4.32 o 
   2   0   8       16.43       15.10      1.89 o 
   3   0   8        0.04       -0.31      1.32 o 
   4   0   8       28.76       21.97      2.77 o 
   5   0   8        9.23       10.65      2.37 o 
  -8   1   8        8.05       14.33      4.45 o 
  -7   1   8      169.46      190.50      6.48 o 
  -6   1   8      371.84      417.16      9.09 o 
  -5   1   8      944.69      972.72     12.67 o 
  -4   1   8      170.75      171.00      3.99 o 
  -3   1   8       10.87        8.71      1.01 o 
  -2   1   8      529.02      548.63      9.99 o 
  -1   1   8      589.97      599.73     10.56 o 
   0   1   8       30.98       31.97      2.16 o 
   1   1   8        9.81       10.36      1.72 o 
   2   1   8      686.69      647.29     13.49 o 
   3   1   8       44.38       44.83      7.99 o 
   4   1   8       21.57       22.57      4.28 o 
  -8   2   8       18.35       16.87      2.16 o 
  -7   2   8        0.11       -1.06      1.24 o 
  -6   2   8      130.57      131.81      4.53 o 
  -5   2   8      370.12      400.03      9.66 o 
  -4   2   8        0.05        0.50      0.95 o 
  -3   2   8      164.39      187.00      4.69 o 
  -2   2   8      155.33      156.18      4.97 o 
  -1   2   8        0.06       -0.68      1.02 o 
   0   2   8       44.88       44.71      2.51 o 
   1   2   8        9.62        8.00      1.65 o 
   2   2   8        0.11        1.90      1.45 o 
   3   2   8        2.18        1.07      1.80 o 
  -7   3   8       65.70       66.17      3.51 o 
  -6   3   8       22.09       22.01      1.72 o 
  -5   3   8        1.98        0.53      1.00 o 
  -4   3   8      108.32      108.47      4.08 o 
  -3   3   8      191.61      198.00      5.79 o 
  -2   3   8        6.21        7.98      2.04 o 
  -1   3   8      200.28      188.17      5.80 o 
   0   3   8      222.84      202.13      6.15 o 
   1   3   8       57.53       52.36      6.52 o 
   2   3   8       83.75       77.53      4.57 o 
   3   3   8        5.53       10.45      2.45 o 
  -7   4   8        0.26       -0.22      1.81 o 
  -6   4   8      321.27      332.93     13.87 o 
  -5   4   8       80.77       83.64      6.34 o 
  -4   4   8        0.03       -1.06      1.62 o 
  -3   4   8       14.95       19.65      2.80 o 
  -2   4   8       21.92       24.03      3.15 o 
  -1   4   8        3.88        0.85      1.55 o 
   0   4   8      152.14      146.57      5.42 o 
   1   4   8        1.29        2.08      2.04 o 
   2   4   8        0.06        4.49      2.13 o 
  -7   5   8        0.15       -0.94      1.94 o 
  -6   5   8       17.77       23.38      3.16 o 
  -5   5   8       82.88       99.34      5.07 o 
  -4   5   8       25.01       25.41      5.85 o 
  -3   5   8      184.36      200.85      7.74 o 
  -2   5   8      151.80      144.17      6.64 o 
  -1   5   8        1.63        0.06      2.04 o 
   0   5   8       13.25       12.40      2.97 o 
  -6   6   8        0.77       -0.05      2.09 o 
  -5   6   8       18.29       19.11      4.28 o 
  -4   6   8        6.92        8.40      3.62 o 
  -3   6   8       44.62       49.10      6.43 o 
  -2   6   8      132.02      142.02      9.72 o 
  -1   6   8       63.05       62.61      7.08 o 
   1 -11   9       75.15       78.23      5.23 o 
   2 -11   9        5.11        2.99      2.80 o 
   3 -11   9       90.63       87.50      5.59 o 
  -1 -10   9        1.93        0.98      3.38 o 
   0 -10   9       47.50       52.35      4.15 o 
   1 -10   9       43.64       46.21      4.06 o 
   2 -10   9        0.01        0.07      1.90 o 
   3 -10   9       31.32       36.96      4.06 o 
   4 -10   9       10.89       13.38      2.85 o 
   5 -10   9       13.15       11.92      3.00 o 
  -2  -9   9       27.35       36.74      4.28 o 
  -1  -9   9       95.43       93.36      5.07 o 
   0  -9   9       19.39       18.37      2.20 o 
   1  -9   9       41.44       47.11      3.94 o 
   2  -9   9      188.91      175.50      5.75 o 
   3  -9   9       67.00       65.57      4.60 o 
   4  -9   9        5.53        4.35      2.20 o 
   5  -9   9       57.49       56.51      6.43 o 
  -3  -8   9        2.99        2.40      1.72 o 
  -2  -8   9       21.97       24.03      3.71 o 
  -1  -8   9       93.60       97.76      3.79 o 
   0  -8   9        1.56        1.10      1.12 o 
   1  -8   9       26.43       20.57      2.79 o 
   2  -8   9        3.90        5.19      1.64 o 
   3  -8   9       57.56       51.77      4.01 o 
   4  -8   9       90.20       82.38      6.92 o 
   5  -8   9      150.17      144.94      6.64 o 
   6  -8   9       47.77       66.07      6.92 o 
  -4  -7   9        5.13        1.32      3.30 o 
  -3  -7   9        2.50        1.98      1.81 o 
  -2  -7   9      129.32      113.75      3.80 o 
  -1  -7   9       62.19       54.99      2.48 o 
   0  -7   9       11.56        7.87      1.33 o 
   1  -7   9       75.47       75.58      3.50 o 
   2  -7   9       52.74       51.51      2.94 o 
   3  -7   9        6.44        6.12      2.15 o 
   4  -7   9        2.26        2.58      2.47 o 
   5  -7   9      106.49      115.06      6.26 o 
   6  -7   9       23.11       29.64      3.46 o 
  -5  -6   9       61.33       61.79      7.25 o 
  -4  -6   9       17.26       16.97      4.28 o 
  -3  -6   9      205.44      221.44      8.40 o 
  -2  -6   9        0.17        0.58      0.77 o 
  -1  -6   9       16.95        7.98      1.21 o 
   0  -6   9      219.76      205.55      4.96 o 
   1  -6   9       73.11       70.71      4.66 o 
   2  -6   9       40.90       40.00      4.20 o 
   3  -6   9      243.20      231.29      8.24 o 
   4  -6   9        6.62        8.55      2.27 o 
   5  -6   9        0.91       -0.22      2.39 o 
   6  -6   9       19.43       18.51      2.81 o 
  -5  -5   9       12.85       24.71      5.27 o 
  -4  -5   9        0.00        3.46      3.13 o 
  -3  -5   9       82.39       83.11      3.96 o 
  -2  -5   9       48.45       38.94      2.24 o 
  -1  -5   9       33.55       35.23      2.75 o 
   0  -5   9       56.18       54.54      2.87 o 
   1  -5   9      589.47      552.20     14.61 o 
   2  -5   9      546.35      548.67     14.76 o 
   3  -5   9      810.82      804.70     26.86 o 
   4  -5   9        4.34        3.41      1.60 o 
   5  -5   9       14.16       12.29      2.05 o 
   6  -5   9       67.82       65.24      4.34 o 
  -6  -4   9        9.13       10.38      3.95 o 
  -5  -4   9        9.10       17.30      4.28 o 
  -4  -4   9        0.22       -0.16      1.15 o 
  -3  -4   9      350.04      273.01      9.89 o 
  -2  -4   9       41.02       35.48      1.70 o 
  -1  -4   9        8.46       10.34      1.58 o 
   0  -4   9      445.82      433.23     11.87 o 
   1  -4   9        0.56        1.06      1.23 o 
   2  -4   9      343.53      330.51     10.49 o 
   3  -4   9       91.66       95.38      4.02 o 
   4  -4   9      130.45      121.22      4.46 o 
   5  -4   9        0.04        0.16      1.75 o 
  -6  -3   9        1.47        0.16      2.80 o 
  -5  -3   9       32.75       29.82      5.27 o 
  -4  -3   9      116.84      106.57      4.45 o 
  -3  -3   9       18.65       14.30      1.69 o 
  -2  -3   9       97.45       92.30      2.51 o 
  -1  -3   9       18.12       17.98      1.57 o 
   0  -3   9      573.88      565.96     12.93 o 
   1  -3   9     1988.70     2007.55     33.65 o 
   2  -3   9        8.54        7.85      1.61 o 
   3  -3   9       50.85       48.93      3.10 o 
   4  -3   9       92.30       85.11      3.82 o 
   5  -3   9       44.67       51.95      5.52 o 
  -7  -2   9        6.08        6.26      3.62 o 
  -6  -2   9        1.37        0.00      2.97 o 
  -5  -2   9        4.98        5.81      1.19 o 
  -4  -2   9       76.96       70.63      3.40 o 
  -3  -2   9      141.83      143.10      3.20 o 
  -2  -2   9        6.23        6.23      1.19 o 
  -1  -2   9      720.28      708.10     12.37 o 
   0  -2   9       10.16       12.55      1.83 o 
   1  -2   9      548.81      538.91      9.86 o 
   2  -2   9       11.51       11.73      2.96 o 
   3  -2   9       63.98       64.46      3.49 o 
   4  -2   9        3.20        4.77      3.21 o 
   5  -2   9        0.32        1.47      1.85 o 
  -7  -1   9        3.12       -2.80      2.80 o 
  -6  -1   9        1.79        0.49      2.80 o 
  -5  -1   9       32.29       37.68      3.93 o 
  -4  -1   9        0.67       -0.40      0.71 o 
  -3  -1   9       63.16       64.43      2.47 o 
  -2  -1   9        2.47       -0.21      0.89 o 
  -1  -1   9      956.33      958.22     34.53 o 
   0  -1   9      590.28      578.91     10.42 o 
   1  -1   9       11.37       12.49      3.14 o 
   2  -1   9       45.28       41.35      3.61 o 
   3  -1   9        4.89        5.14      1.64 o 
   4  -1   9        1.54        3.30      3.13 o 
  -7   0   9        8.65        8.24      3.79 o 
  -6   0   9       57.68       59.97      2.94 o 
  -5   0   9        2.07        2.50      0.93 o 
  -4   0   9       37.98       36.79      2.36 o 
  -3   0   9      259.08      267.01      7.04 o 
  -2   0   9       33.21       32.73      2.57 o 
  -1   0   9      761.95      733.86     14.73 o 
   0   0   9        7.47       10.60      1.74 o 
   1   0   9        2.38        1.53      1.69 o 
   2   0   9        5.76        7.91      2.21 o 
   3   0   9        1.54        2.77      1.72 o 
   4   0   9       27.57       24.42      3.09 o 
  -7   1   9        8.98       11.26      2.73 o 
  -6   1   9       36.82       33.92      2.65 o 
  -5   1   9      146.07      158.27      4.20 o 
  -4   1   9        0.06       -0.94      1.11 o 
  -3   1   9      699.24      760.33     13.20 o 
  -2   1   9       76.41       75.28      3.62 o 
  -1   1   9      138.26      145.29      4.94 o 
   0   1   9       36.87       47.40      2.70 o 
   1   1   9       26.59       27.18      3.20 o 
   2   1   9        2.16        5.64      1.76 o 
   3   1   9        0.55        0.00      1.75 o 
  -7   2   9       40.20       45.96      3.63 o 
  -6   2   9       42.49       43.19      2.69 o 
  -5   2   9        0.32        1.38      1.14 o 
  -4   2   9      137.95      148.61      6.21 o 
  -3   2   9      779.46      799.39     23.11 o 
  -2   2   9       27.43       28.59      3.24 o 
  -1   2   9        6.74        6.12      1.74 o 
   0   2   9       40.17       34.94      2.51 o 
   1   2   9        3.40        2.36      2.15 o 
   2   2   9        1.55        1.32      1.82 o 
  -7   3   9       10.89        8.57      2.97 o 
  -6   3   9      205.18      233.39     12.60 o 
  -5   3   9      166.51      170.93      6.76 o 
  -4   3   9      202.65      202.91      7.60 o 
  -3   3   9      193.93      203.94      7.68 o 
  -2   3   9       38.43       34.73      3.61 o 
  -1   3   9       12.07        5.62      2.20 o 
   0   3   9        0.07       -1.49      1.49 o 
   1   3   9       16.29       13.41      2.91 o 
  -6   4   9      667.94      683.96     22.41 o 
  -4   4   9       15.35       20.92      4.45 o 
  -3   4   9       12.07        9.89      3.62 o 
  -2   4   9      266.71      276.47     13.35 o 
  -1   4   9        0.94       -1.32      2.80 o 
   0   4   9       11.62       12.36      4.28 o 
  -4   5   9        2.72       -0.33      3.13 o 
  -3   5   9       10.25        9.72      3.95 o 
  -2   5   9        6.84        3.30      3.46 o 
  -1   5   9       23.07       19.44      4.94 o 
   0 -10  10       22.19       23.82      3.44 o 
   1 -10  10       35.16       41.23      5.68 o 
   2 -10  10       23.43       21.61      3.35 o 
   3 -10  10        1.79        6.05      2.44 o 
  -1  -9  10        0.17       -0.15      1.94 o 
   0  -9  10      100.95       98.31      5.42 o 
   1  -9  10       13.57       12.55      2.65 o 
   2  -9  10      106.88       98.65      5.61 o 
   3  -9  10       79.89       94.54      5.63 o 
   4  -9  10       15.65       14.68      8.07 o 
  -3  -8  10       43.65       53.38      4.45 o 
  -2  -8  10        4.15        5.56      2.13 o 
  -1  -8  10        2.33        2.72      1.86 o 
   0  -8  10      122.64      107.10     11.62 o 
   1  -8  10      162.23      152.07      5.33 o 
   2  -8  10       13.48       17.96      6.10 o 
   3  -8  10       25.24       22.90      5.93 o 
   4  -8  10      221.71      251.63      9.64 o 
   5  -8  10       45.09       32.79      5.60 o 
  -3  -7  10        0.44        1.98      1.81 o 
  -2  -7  10       49.50       55.60      9.31 o 
  -1  -7  10       98.58       98.91      3.91 o 
   0  -7  10        3.10       -0.43      1.08 o 
   1  -7  10        0.18        0.52      1.71 o 
   2  -7  10       38.80       38.95      6.59 o 
   3  -7  10        1.34        2.92      1.94 o 
   4  -7  10        0.02       -1.81      2.47 o 
   5  -7  10       31.44       28.17      5.44 o 
  -4  -6  10        2.07       -2.64      2.64 o 
  -3  -6  10        7.14        7.43      1.26 o 
  -2  -6  10      251.44      217.66     17.46 o 
  -1  -6  10        0.08       -0.94      1.11 o 
   0  -6  10      205.62      189.36      5.77 o 
   1  -6  10        6.47        5.53      2.06 o 
   2  -6  10      276.88      272.50      9.43 o 
   3  -6  10       20.61       17.96      3.95 o 
   4  -6  10       42.10       44.65      5.60 o 
   5  -6  10       23.34       20.92      3.38 o 
  -5  -5  10        1.90        0.66      3.30 o 
  -4  -5  10        0.00       -0.99      1.32 o 
  -3  -5  10       56.90       45.09      4.53 o 
  -2  -5  10       82.51       74.13      3.24 o 
  -1  -5  10      236.60      205.47      8.70 o 
   0  -5  10        0.26       -0.77      1.15 o 
   1  -5  10      475.77      471.45     13.44 o 
   2  -5  10       51.57       56.15      4.35 o 
   3  -5  10       26.80       25.54      4.61 o 
   4  -5  10       98.83      100.26      5.53 o 
   5  -5  10       48.52       43.99      6.10 o 
  -5  -4  10        0.58        0.99      3.30 o 
  -4  -4  10       57.06       44.82      3.46 o 
  -3  -4  10      177.64      166.86      4.68 o 
  -2  -4  10       84.93       68.77      3.20 o 
  -1  -4  10        3.54        1.72      1.31 o 
   0  -4  10        0.31       -0.20      2.72 o 
   1  -4  10      296.95      288.26      9.59 o 
   2  -4  10       77.39       81.76      5.07 o 
   3  -4  10       89.50       99.88      4.28 o 
   4  -4  10       31.84       31.73      3.61 o 
   5  -4  10       11.99        8.24      3.13 o 
  -6  -3  10       48.90       67.39      7.58 o 
  -5  -3  10        1.21       -0.04      1.40 o 
  -4  -3  10      168.21      160.97      7.08 o 
  -3  -3  10       78.03       72.01      2.29 o 
  -2  -3  10       13.81       11.03      1.43 o 
  -1  -3  10        0.83        0.38      1.22 o 
   0  -3  10       14.19       13.89      3.79 o 
   1  -3  10       15.10       14.03      2.61 o 
   2  -3  10        0.10       -0.26      2.47 o 
   3  -3  10        0.66       -1.22      2.97 o 
   4  -3  10       52.76       62.58      4.66 o 
  -6  -2  10        7.13        7.74      3.95 o 
  -5  -2  10       14.74       15.19      2.03 o 
  -4  -2  10      297.32      283.27      5.93 o 
  -3  -2  10       97.18       86.70      3.14 o 
  -2  -2  10        2.08        3.24      1.15 o 
  -1  -2  10       13.39       10.28      1.57 o 
   0  -2  10      488.40      501.50     34.35 o 
   1  -2  10        7.39        6.44      2.95 o 
   2  -2  10       96.02      100.97      4.22 o 
   3  -2  10        0.87       -0.04      1.92 o 
   4  -2  10        2.78        3.78      4.20 o 
  -6  -1  10      146.20      144.69      5.44 o 
  -5  -1  10        1.40        0.29      0.91 o 
  -4  -1  10        8.91        9.70      1.41 o 
  -3  -1  10       21.72       19.39      1.76 o 
  -2  -1  10       51.94       49.59      2.59 o 
  -1  -1  10        6.80        9.02      1.82 o 
   0  -1  10       94.22       96.19      5.21 o 
   1  -1  10       30.56       31.81      5.44 o 
   2  -1  10       22.90       22.59      4.28 o 
   3  -1  10       35.36       44.13      4.31 o 
  -6   0  10       26.95       29.40      2.51 o 
  -5   0  10       15.55       17.75      2.07 o 
  -4   0  10        0.30       -0.26      1.09 o 
  -3   0  10       17.48       14.15      1.72 o 
  -2   0  10       37.68       40.69      2.99 o 
  -1   0  10       47.73       52.78      3.75 o 
   0   0  10       53.35       59.72      4.36 o 
   1   0  10        0.00       -1.80      1.80 o 
   2   0  10       64.73       66.27      4.72 o 
   3   0  10        2.15        3.30      3.30 o 
  -6   1  10      123.10      131.91      5.62 o 
  -5   1  10        5.50        7.99      2.50 o 
  -4   1  10       72.62       76.04      3.59 o 
  -3   1  10       40.63       44.96      3.16 o 
  -2   1  10       68.44       79.22      4.57 o 
  -1   1  10       67.91       72.37      3.85 o 
   0   1  10       55.19       56.89      3.60 o 
   1   1  10       21.74       15.03      3.07 o 
   2   1  10        0.02        1.50      2.25 o 
  -6   2  10        4.55        2.14      2.47 o 
  -5   2  10       49.64       45.70      4.37 o 
  -4   2  10       25.15       27.63      3.28 o 
  -3   2  10        4.44        5.86      1.86 o 
  -2   2  10        6.25        4.10      2.15 o 
  -1   2  10       72.68       61.29      6.26 o 
   0   2  10       34.59       40.70      5.77 o 
   1   2  10        1.17        3.95      3.30 o 
  -5   3  10      135.21      151.75      9.06 o 
  -4   3  10       44.40       56.18      5.93 o 
  -3   3  10       68.70       67.06      6.59 o 
  -2   3  10        0.40        0.16      2.80 o 
  -1   3  10       22.15       30.15      5.11 o 
   0   3  10       26.44       26.69      5.27 o 
  -4   4  10        5.35        6.76      3.79 o 
  -3   4  10        7.48        7.91      3.79 o 
  -2   4  10       11.77       14.50      4.45 o 
   0  -9  11       63.49       75.46      6.43 o 
   1  -9  11       24.14       27.73      3.54 o 
   2  -9  11        3.35        4.65      2.30 o 
  -2  -8  11        5.78        2.84      2.97 o 
  -1  -8  11        0.29       -1.01      1.70 o 
   0  -8  11        0.00       -1.63      1.63 o 
   1  -8  11       12.34        9.57      2.57 o 
   2  -8  11       62.04       68.36      5.19 o 
   3  -8  11        2.54       -0.86      1.97 o 
  -3  -7  11       15.42       18.02      2.72 o 
  -2  -7  11        2.59       -0.57      1.74 o 
  -1  -7  11        0.00        0.18      1.34 o 
   0  -7  11        0.45       -0.18      1.78 o 
   1  -7  11       22.57       20.73      3.13 o 
   2  -7  11        2.76        2.25      2.02 o 
   3  -7  11        0.01       -1.08      1.90 o 
   4  -7  11       23.15       20.92      4.78 o 
  -3  -6  11        0.02        0.34      1.98 o 
  -2  -6  11       72.93       70.51      5.68 o 
  -1  -6  11       72.23       79.43      4.13 o 
   0  -6  11        9.03        7.50      2.25 o 
   1  -6  11        7.49        5.20      2.16 o 
   2  -6  11       57.17       57.44      4.62 o 
   3  -6  11        3.03        2.67      2.29 o 
   4  -6  11       27.31       41.03      6.10 o 
  -4  -5  11       10.61        9.89      2.14 o 
  -3  -5  11       10.95       10.74      3.62 o 
  -2  -5  11        0.55        0.23      1.24 o 
  -1  -5  11        0.23       -0.24      1.28 o 
   0  -5  11      224.80      218.26      9.31 o 
   1  -5  11       30.98       32.40      3.72 o 
   2  -5  11       29.02       29.09      3.64 o 
   3  -5  11        4.12        4.11      2.53 o 
   4  -5  11       36.61       38.06      5.93 o 
  -4  -4  11        0.10        0.99      1.81 o 
  -3  -4  11        2.08        1.37      1.62 o 
  -2  -4  11        5.68        2.81      2.13 o 
  -1  -4  11        0.47        1.86      1.84 o 
   0  -4  11        1.76        2.29      2.22 o 
   1  -4  11      167.30      179.37      7.74 o 
   2  -4  11       55.74       63.86      4.87 o 
   3  -4  11       30.76       30.48      5.27 o 
  -5  -3  11       20.30       25.92      2.62 o 
  -4  -3  11       18.79       23.15      2.86 o 
  -3  -3  11      227.01      223.41      6.39 o 
  -2  -3  11        0.02        1.19      1.14 o 
  -1  -3  11       31.32       29.06      3.42 o 
   0  -3  11        9.65        9.10      2.61 o 
   1  -3  11      311.41      327.34     10.93 o 
   2  -3  11       52.07       48.93      4.81 o 
   3  -3  11       67.38       59.97      6.59 o 
  -5  -2  11        1.17        0.55      2.64 o 
  -4  -2  11        4.24        1.63      1.50 o 
  -3  -2  11       86.38       84.46      3.85 o 
  -2  -2  11      110.01      113.42      4.57 o 
  -1  -2  11      128.92      136.56      6.41 o 
   0  -2  11      406.64      412.34     12.55 o 
   1  -2  11      278.30      278.69      9.78 o 
   2  -2  11       42.04       44.30      7.08 o 
   3  -2  11       56.49       68.05      7.08 o 
  -5  -1  11        4.00        6.71      1.73 o 
  -4  -1  11       21.38       22.72      2.47 o 
  -3  -1  11       16.92       15.88      1.80 o 
  -2  -1  11        1.27        1.12      1.54 o 
  -1  -1  11       15.54       21.25      2.49 o 
   0  -1  11        0.27        0.00      1.98 o 
   1  -1  11      141.78      151.49      9.97 o 
   2  -1  11        3.29        0.48      2.41 o 
  -5   0  11       37.80       39.21      3.07 o 
  -4   0  11        0.26       -1.21      1.21 o 
  -3   0  11        0.58        1.62      1.58 o 
  -2   0  11       24.76       28.28      2.81 o 
  -1   0  11        2.43        3.96      1.75 o 
   0   0  11       67.34       77.68      5.16 o 
   1   0  11      114.24      129.43      9.47 o 
  -5   1  11        1.44        3.54      2.22 o 
  -4   1  11       74.83       85.53      5.18 o 
  -3   1  11      127.23      134.12      7.91 o 
  -2   1  11       28.81       35.08      3.84 o 
  -1   1  11       13.93       13.95      2.88 o 
   0   1  11      121.55      126.29      9.14 o 
  -4   2  11        0.86       -0.49      2.64 o 
  -3   2  11        4.08        3.62      3.13 o 
  -2   2  11       15.70        8.40      3.79 o 
  -1   2  11       74.89       99.52      8.07 o 
  -1  -7  12        0.68        0.00      1.94 o 
   0  -7  12       51.04       68.53      4.91 o 
   1  -7  12        9.64       10.91      2.88 o 
  -2  -6  12        3.15       -0.58      5.19 o 
  -1  -6  12        2.31        1.37      2.07 o 
   0  -6  12       64.73       85.82      6.43 o 
   1  -6  12       56.92       68.89      7.66 o 
   2  -6  12       16.76       12.84      3.01 o 
  -3  -5  12       26.73       36.27      3.66 o 
  -2  -5  12        3.67        6.85      2.37 o 
  -1  -5  12        5.31        8.90      2.53 o 
   0  -5  12        3.21        4.13      2.30 o 
   1  -5  12        1.32        2.91      2.30 o 
   2  -5  12       60.94       68.81      5.25 o 
  -3  -4  12        6.59        8.24      2.80 o 
  -2  -4  12       81.03      100.67      9.72 o 
  -1  -4  12        2.28        4.76      2.32 o 
   0  -4  12       11.64        7.99      5.85 o 
   1  -4  12       23.26       26.05      3.60 o 
   2  -4  12       24.95       35.01      5.35 o 
  -3  -3  12       22.66       19.49      3.08 o 
  -2  -3  12       21.55       28.02      3.47 o 
  -1  -3  12       13.33       13.57      2.93 o 
   0  -3  12       14.46       15.72      3.09 o 
   1  -3  12      127.56      142.83      7.18 o 
  -4  -2  12        4.70        8.17      2.52 o 
  -3  -2  12       10.74       11.07      2.13 o 
  -2  -2  12       28.90       29.27      2.97 o 
  -1  -2  12       39.31       50.68      4.47 o 
   0  -2  12        0.16       -0.34      2.22 o 
   1  -2  12        0.47        2.31      3.54 o 
  -3  -1  12       15.01       13.98      3.01 o 
  -2  -1  12        0.40        1.13      2.47 o 
  -1  -1  12       11.45        9.43      2.79 o 
   0  -1  12       60.97       63.76      6.92 o 
  -3   0  12       58.28       54.21      7.25 o 
  -2   0  12       19.95       20.14      3.36 o 
                                                 
